# Supplementary material for: RNA-seq and microarray complement each other in transcriptome profiling
Source: BMC Genomics. 2012 Nov 15;13:629. doi: 10.1186/1471-2164-13-629 (PMC3534599; doi:10.1186/1471-2164-13-629)
Supplement: Additional file 1 — The following excel format file contains the following 8 additional tables: Table S1: Summary of RNA-seq reads from wild-type and hrpX mutant strains of X. citri subsp. citri. Table S2: List of genes that are called by both RNA-seq and microarray. Table S3: List of genes that are uniquely called by RNA-seq and microarray. Table S4: List of statistically significant differentially expressed genes by RNA-seq and microarray filtered by cut-off thresholds. Table S5: List of randomly selected genes for the comparison with qRT-PCR from the statistically significant differentially expressed genes from RNA-seq and microarray. Table S6: Gene specific primers used in qRT-PCR experiment. Table S7: Summary of bioinformatics analysis of statistically significant differentially expressed genes to be part of Type III Secretion System (T3SS) and Type II Secretion System (T2SS) along with the occurrence of PIP box. Table S8: List of 90 transcriptional units from X. citri subsp. citri to which the 106 differentially regulated genes belong. [file 1471-2164-13-629-S1.xlsx]

## Sheet: README
RNA-seq and microarray complement each other in transcriptome profiling
Sunitha Kogenaru, Yan Qing, Yinping Guo, and Nian Wang
Table	Description
Table S1	Summary of RNA-seq reads from wild-type and hrpX mutant strains of X. citri subsp. citri.
Table S2	List of genes that are called by both RNA-seq and microarray
Table S3	List of genes that are uniquely called by RNA-seq and microarray
Table S4	List of statistically significant differentially expressed genes by RNA-seq and microarray filtered for cut-off of threshold
Table S5	List of randomly selected gens for the comparison with qRT-PCR from the statistically significant differentially expressed genes from RNA-seq and microarray
Table S6	Gene specific primers used in qRT-PCR experiment
Table S7	Summary of bioinformatics analysis of statistically significant differentially expressed genes to be part of Type III Secretion System (T3SS) and Type II Secretion System (T2SS) along with occurance of PIP box
Table S8	List of 90 transcriptional units from X. citri subsp. citri to which the 106 differentially regulated genes belong

## Sheet: Table S1
BACK TO README
Summary of reads from wild-type and hrpX mutant strains of X. citri subsp. citri.
Strain	Biological Replicates	Reads
		Raw reads	Lengtha	Quality reads (%)b	Lengthc	Mapped (%)d
Wild-type	WT-1	16431283	74	16,391,415 (99.7)	72	14994287 (91.4)
	WT-2	17289220	74	17,249,448 (99.8)	71.7	15778762 (91.4)
	WT-3	18124120	74	18,090,580 (98.2)	71.4	16479965 (91.1)
hrpX mutant	HX-1	18115115	74	18,079,886 (99.8)	71.4	16481121 (91.1)
	HX-2	17831920	74	17,791,606 (99.7)	70.6	15930317 (89.5)
	HX-3	15084955	74	14999841 (99.7)	68.1	14151362 (94.3)
a Average length of reads. b Reads after removal of low quality reads (Percentage passed the quality filter). c Average length of quality reads. d Total numbers of reads aligned to the reference genome (Percentage).

## Sheet: Table S2
BACK TO README
List of genes that are called by both RNA-seq and microarray
log2FC = log2-transformed Fold Change.
No statistical cut-off threshold applied.
locus_tag	Genome category	Microarray			RNA-Seq
		log2FC	p.value	FDR	log2FC	p.value	FDR
XAC0001	Chromosome	0.0345	0.83049	0.99849	0.0901853	0.785083	0.973
XAC0002	Chromosome	0.022	0.89861	0.99881	0.587182	0.0124056	0.293057
XAC0003	Chromosome	0.1325	0.22767	0.97376	-0.0886648	0.773175	0.969829
XAC0004	Chromosome	0.124	0.27128	0.95401	0.137515	0.60722	0.93494
XAC0005	Chromosome	0.0975	0.35967	0.99447	0.378188	0.272269	0.849912
XAC0006	Chromosome	0.061	0.73925	0.99849	-0.126378	0.64328	0.943786
XAC0007	Chromosome	0.168	0.21066	0.96812	0.218222	0.395288	0.899793
XAC0008	Chromosome	0.2415	0.13283	0.87262	0.250427	0.327682	0.869625
XAC0009	Chromosome	0.202	0.12861	0.90558	0.41107	0.115167	0.686563
XAC0010	Chromosome	0.15933	0.19679	0.96721	0.581527	0.0155839	0.32234
XAC0011	Chromosome	0.155	0.13513	0.92441	0.230026	0.456868	0.911756
XAC0012	Chromosome	0.273	0.03255	0.62867	0.612793	0.0214464	0.362069
XAC0013	Chromosome	0.01867	0.89299	0.9987	-0.136361	0.534622	0.925208
XAC0014	Chromosome	0.13133	0.30223	0.97621	0.0428999	0.896461	1
XAC0015	Chromosome	-0.07567	0.57309	0.99849	0.115352	0.678206	0.954538
XAC0016	Chromosome	-0.09067	0.53274	0.99711	0.380509	0.166917	0.750337
XAC0017	Chromosome	0.098	0.35057	0.98693	-0.0983712	0.772337	0.969829
XAC0018	Chromosome	0.14367	0.19825	0.96425	0.306466	0.4163	0.903608
XAC0019	Chromosome	0.07767	0.64188	0.99849	-0.0177866	0.886729	1
XAC0020	Chromosome	-0.106	0.43075	0.9219	-0.5974	0.148416	0.728066
XAC0021	Chromosome	0.06467	0.65839	0.99849	0.098528	0.783192	0.973
XAC0022	Chromosome	-0.05467	0.64473	0.99849	-0.126727	0.776967	0.971878
XAC0023	Chromosome	0.27833	0.05016	0.74898	0.00520403	0.951007	1
XAC0024	Chromosome	0.08533	0.44868	0.98602	0.310761	0.237114	0.822666
XAC0025	Chromosome	-0.172	0.20527	0.9674	-0.39379	0.203742	0.795299
XAC0026	Chromosome	0.278	0.01499	0.42798	0.169879	0.428057	0.909778
XAC0027	Chromosome	-0.20167	0.29081	0.98552	0.439006	0.0722285	0.586016
XAC0028	Chromosome	-1.153	0.02315	0.55144	-0.693704	0.0100564	0.265083
XAC0029	Chromosome	0.16133	0.15027	0.90398	0.141	0.462902	0.911756
XAC0030	Chromosome	0.054	0.71119	0.99849	-0.115103	0.737579	0.967797
XAC0031	Chromosome	0.14167	0.32797	0.99332	-0.0899824	0.808481	0.979854
XAC0032	Chromosome	0.22267	0.16574	0.95424	0.30965	0.17896	0.7548
XAC0033	Chromosome	0.21	0.21264	0.97141	0.147306	0.468644	0.911756
XAC0034	Chromosome	0.10967	0.39006	0.99572	0.155366	0.421781	0.903995
XAC0035	Chromosome	0.10467	0.65692	0.99849	0.172911	0.448673	0.911756
XAC0036	Chromosome	0.019	0.8392	0.99849	0.542261	0.0428411	0.488659
XAC0037	Chromosome	-0.06167	0.61205	0.99609	-0.704992	0.0569486	0.539703
XAC0038	Chromosome	0.00833	0.8908	0.99849	0.621134	0.22585	0.800285
XAC0039	Chromosome	0.05833	0.53017	0.99849	-0.456999	0.224296	0.800193
XAC0040	Chromosome	-0.003	0.78284	0.99849	-0.199068	0.513127	0.916649
XAC0041	Chromosome	0.161	0.24284	0.97985	0.560002	0.0400881	0.470927
XAC0042	Chromosome	0.1	0.36377	0.98978	0.142033	0.465248	0.911756
XAC0043	Chromosome	0.15533	0.14187	0.87857	0.163152	0.441959	0.911756
XAC0044	Chromosome	0.189	0.10643	0.8506	0.266176	0.308223	0.864351
XAC0045	Chromosome	0.00267	0.79077	0.99849	-0.21484	0.454211	0.911756
XAC0046	Chromosome	-0.01633	0.89175	0.9987	-0.403811	0.122405	0.702822
XAC0047	Chromosome	0.18867	0.09824	0.83179	-0.117517	0.683817	0.955862
XAC0048	Chromosome	0.04867	0.61955	0.99793	0.0658937	0.70505	0.960564
XAC0049	Chromosome	0.076	0.47788	0.99609	0.599168	0.0982009	0.651784
XAC0050	Chromosome	-0.10033	0.37006	0.99301	-0.151892	0.658367	0.952641
XAC0051	Chromosome	0.13967	0.21776	0.97059	0.148008	0.574543	0.932219
XAC0052	Chromosome	-0.00733	0.95545	0.99882	0.18637	0.514915	0.917173
XAC0053	Chromosome	0.14433	0.20891	0.96296	0.370517	0.285481	0.857462
XAC0054	Chromosome	0.20867	0.08509	0.83484	0.46233	0.106405	0.670537
XAC0055	Chromosome	0.13967	0.22522	0.97264	-0.174406	0.512178	0.916451
XAC0056	Chromosome	-0.06133	0.60694	0.99849	0.107815	0.755597	0.969829
XAC0057	Chromosome	-0.00567	0.65944	0.99849	0.222657	0.478997	0.912069
XAC0058	Chromosome	-0.17733	0.16925	0.87027	-0.584001	0.260615	0.841032
XAC0059	Chromosome	-0.10233	0.45117	0.98733	0.335977	0.205447	0.795299
XAC0060	Chromosome	0.159	0.28178	0.98582	0.549594	0.0400129	0.470927
XAC0061	Chromosome	0.02967	0.7564	0.99849	0.432876	0.0878935	0.630951
XAC0062	Chromosome	0.15533	0.3553	0.99301	0.390815	0.0885054	0.631368
XAC0063	Chromosome	0.09133	0.55117	0.99849	0.504049	0.122519	0.702822
XAC0064	Chromosome	0.37633	0.00673	0.23195	0.822786	0.00281698	0.110707
XAC0065	Chromosome	0.421	0.0031	0.14418	0.369161	0.091802	0.63715
XAC0066	Chromosome	0.40767	0.00484	0.20152	0.444636	0.0768924	0.604374
XAC0067	Chromosome	0.323	0.02122	0.43527	0.247666	0.279629	0.852934
XAC0068	Chromosome	0.102	0.32958	0.98015	0.343936	0.282638	0.854082
XAC0069	Chromosome	-0.106	0.30438	0.98363	-0.398219	0.523127	0.922468
XAC0070	Chromosome	0.00233	0.96318	0.99894	-0.392637	0.185296	0.767548
XAC0071	Chromosome	-0.02833	0.78468	0.99849	0.765684	0.541669	0.927015
XAC0072	Chromosome	0.105	0.34326	0.97721	-0.330784	0.39531	0.899793
XAC0073	Chromosome	0.033	0.53114	0.99849	0.102424	0.74303	0.967797
XAC0074	Chromosome	0.01033	0.87312	0.99849	-0.321693	0.343437	0.882686
XAC0075	Chromosome	-0.02267	0.8149	0.99849	-0.466178	0.150659	0.728066
XAC0076	Chromosome	-0.566	5e-05	0.00353	-0.863178	0.00179172	0.0790367
XAC0077	Chromosome	0.095	0.41443	0.96113	-0.00341836	0.880048	1
XAC0078	Chromosome	0.04233	0.70663	0.99849	0.102602	0.665833	0.952806
XAC0079	Chromosome	-0.10667	0.36719	0.98502	0.0522888	0.944397	1
XAC0080	Chromosome	0.00967	0.946	0.9987	0.613867	0.0320789	0.439664
XAC0081	Chromosome	0.01233	0.83554	0.99849	-0.314877	0.29292	0.859171
XAC0082	Chromosome	0.02333	0.88972	0.9987	-0.0434831	0.973074	1
XAC0083	Chromosome	0.11467	0.49994	0.99711	0.289213	0.33112	0.873619
XAC0084	Chromosome	0.09867	0.39309	0.99401	-0.222802	0.464647	0.911756
XAC0085	Chromosome	0.026	0.78462	0.99849	-0.242793	0.466175	0.911756
XAC0086	Chromosome	-0.02367	0.80315	0.99849	-0.561547	0.08001	0.615888
XAC0087	Chromosome	0.06767	0.53217	0.99711	-0.629923	0.130415	0.712615
XAC0088	Chromosome	0.04167	0.69816	0.99711	0.141116	0.584169	0.932219
XAC0089	Chromosome	-0.047	0.46224	0.82959	-0.55689	0.015487	0.32234
XAC0092	Chromosome	-0.105	0.4896	0.99572	-0.529125	0.0237645	0.380496
XAC0094	Chromosome	-0.14467	0.3346	0.99313	-0.0860201	0.582732	0.932219
XAC0095	Chromosome	0.02267	0.71747	0.99793	0.489569	0.346051	0.884376
XAC0096	Chromosome	0.06233	0.62599	0.99732	0.0149988	0.913267	1
XAC0097	Chromosome	-0.11233	0.43347	0.99587	0.190088	0.561538	0.932219
XAC0098	Chromosome	-0.12833	0.38723	0.98269	-0.0701145	0.744571	0.968788
XAC0099	Chromosome	0.05367	0.7548	0.99849	-0.389872	0.489942	0.914242
XAC0100	Chromosome	-0.06467	0.74504	0.99849	-0.253282	0.412207	0.902226
XAC0101	Chromosome	0.056	0.67621	0.99849	-0.655566	0.0543171	0.532979
XAC0102	Chromosome	-0.04033	0.66109	0.99711	0.423604	0.156026	0.731563
XAC0103	Chromosome	0.00333	0.81989	0.99849	0.347301	0.725383	0.965647
XAC0104	Chromosome	0.00767	0.9041	0.9987	0.00972567	1	1
XAC0105	Chromosome	-0.05733	0.78211	0.99849	-0.721898	0.0117801	0.2845
XAC0106	Chromosome	-0.109	0.36629	0.99224	-0.0109337	0.862893	1
XAC0107	Chromosome	-0.08433	0.61978	0.99849	-0.260234	0.367947	0.890841
XAC0108	Chromosome	-0.01367	0.93989	0.9987	-0.196834	0.349467	0.88601
XAC0109	Chromosome	-0.03867	0.84358	0.99849	-0.122749	0.817739	0.983729
XAC0110	Chromosome	-0.07233	0.53895	0.96117	-0.0524812	0.877439	1
XAC0111	Chromosome	0.01433	0.85882	0.99849	-0.0461879	0.831277	0.990268
XAC0112	Chromosome	0.11833	0.43901	0.99572	0.350417	0.133249	0.715043
XAC0113	Chromosome	0.11233	0.3644	0.99351	0.00655744	0.953258	1
XAC0114	Chromosome	-0.03	0.75205	0.99849	-0.0914911	0.884165	1
XAC0115	Chromosome	-0.00233	0.75884	0.9987	-0.942003	0.0189778	0.351468
XAC0116	Chromosome	-0.03833	0.66246	0.99849	-1.0992	0.0436258	0.494999
XAC0117	Chromosome	0.098	0.29694	0.97633	-0.238212	0.570636	0.932219
XAC0118	Chromosome	0.04633	0.71701	0.9987	0.0707411	0.587729	0.933071
XAC0119	Chromosome	0.21933	0.06293	0.78215	-0.0484322	0.911986	1
XAC0120	Chromosome	0.19367	0.07608	0.82404	0.291817	0.245369	0.827397
XAC0121	Chromosome	0.15767	0.19715	0.96751	0.225557	0.353459	0.887843
XAC0122	Chromosome	0.16433	0.188	0.9452	0.174691	0.368855	0.890967
XAC0123	Chromosome	-0.064	0.56324	0.99711	0.112726	0.564507	0.932219
XAC0124	Chromosome	0.21267	0.11084	0.83569	0.163223	0.51474	0.917173
XAC0125	Chromosome	0.20667	0.22054	0.97062	0.473626	0.044804	0.499539
XAC0126	Chromosome	0.01033	0.71571	0.99849	-0.0229068	0.905914	1
XAC0127	Chromosome	0.02	0.8222	0.99849	0.434215	0.302672	0.864017
XAC0128	Chromosome	-0.005	0.81374	0.99849	-0.0834336	0.702629	0.960312
XAC0129	Chromosome	0.16767	0.2031	0.96725	0.0871001	0.76656	0.969829
XAC0130	Chromosome	0.16533	0.23949	0.97601	0.189361	0.529478	0.924745
XAC0131	Chromosome	0.00333	0.93874	0.99889	-0.0558487	0.945938	1
XAC0132	Chromosome	0.02133	0.88249	0.99859	-0.249288	0.311947	0.864351
XAC0133	Chromosome	0.23833	0.06567	0.73356	0.122829	0.675742	0.954089
XAC0134	Chromosome	-0.27467	0.0243	0.55471	-0.932291	0.00450188	0.148562
XAC0135	Chromosome	-0.13233	0.27603	0.91206	0.26616	0.555138	0.932059
XAC0136	Chromosome	0.05333	0.5628	0.99711	0.0159471	0.879473	1
XAC0137	Chromosome	0.153	0.12343	0.88237	0.12395	0.84429	0.997503
XAC0138	Chromosome	0.17533	0.39964	0.9937	-0.0807847	0.719275	0.963559
XAC0139	Chromosome	0.11133	0.41297	0.99651	0.297934	0.171183	0.753205
XAC0140	Chromosome	0.065	0.56118	0.99711	0.168201	0.514036	0.916739
XAC0141	Chromosome	0.304	0.02331	0.54935	0.153522	0.368247	0.890841
XAC0142	Chromosome	0.04833	0.7113	0.99849	0.464822	0.115491	0.686563
XAC0143	Chromosome	-0.08567	0.52965	0.99572	-0.142465	0.556159	0.932059
XAC0144	Chromosome	0.121	0.35868	0.97149	-0.0518201	0.943218	1
XAC0145	Chromosome	0.09967	0.36202	0.92867	-0.78677	0.00426089	0.144758
XAC0146	Chromosome	-0.00833	0.68949	0.99849	-0.289306	0.382962	0.898797
XAC0147	Chromosome	0.008	0.88371	0.99891	-0.280387	0.222691	0.799467
XAC0149	Chromosome	-0.046	0.63337	0.99849	-0.577342	0.0467323	0.506369
XAC0150	Chromosome	-0.126	0.35072	0.99147	0.0747917	0.830412	0.990268
XAC0151	Chromosome	-0.12867	0.42846	0.99711	-0.141755	0.499743	0.916451
XAC0154	Chromosome	0.13333	0.37443	0.99572	-0.0864822	0.768434	0.969829
XAC0155	Chromosome	-0.03167	0.85093	0.9987	0.166694	0.486254	0.914242
XAC0156	Chromosome	0.10133	0.4024	0.98683	-0.00685152	0.967293	1
XAC0157	Chromosome	0.20233	0.08878	0.85134	0.457396	0.149527	0.728066
XAC0158	Chromosome	0.025	0.86772	0.99873	-0.0677632	0.863227	1
XAC0159	Chromosome	0.36267	0.03438	0.64573	0.361848	0.314298	0.865153
XAC0160	Chromosome	-0.065	0.54968	0.99711	-0.652138	0.311667	0.864351
XAC0161	Chromosome	-0.04033	0.73772	0.99849	-0.504445	0.260384	0.841032
XAC0162	Chromosome	-0.117	0.29442	0.95927	-0.452675	0.234589	0.819037
XAC0163	Chromosome	-0.09	0.37752	0.97691	-0.240054	0.875716	1
XAC0164	Chromosome	-0.099	0.42641	0.8753	-0.252452	0.601674	0.93494
XAC0165	Chromosome	0.00933	0.82718	0.99849	-0.767386	0.0397854	0.470927
XAC0166	Chromosome	0.14967	0.22001	0.97193	0.0281108	0.912363	1
XAC0167	Chromosome	-0.127	0.2305	0.95667	-0.803334	0.030263	0.428942
XAC0168	Chromosome	0.06833	0.56688	0.99849	0.176101	0.584597	0.932219
XAC0169	Chromosome	0.242	0.07589	0.73199	0.139163	0.61349	0.93494
XAC0170	Chromosome	0.12133	0.29438	0.99022	-0.0796523	0.741923	0.967797
XAC0171	Chromosome	0.04333	0.6487	0.9963	-0.855365	0.110651	0.680902
XAC0172	Chromosome	-0.11733	0.24759	0.97494	-0.505439	0.0854302	0.627799
XAC0173	Chromosome	0.28133	0.0137	0.42822	0.164052	0.642572	0.94356
XAC0174	Chromosome	0.246	0.35697	0.99471	0.20772	0.305946	0.864351
XAC0175	Chromosome	-0.086	0.59406	0.99711	0.0465757	0.867304	1
XAC0176	Chromosome	-0.03367	0.82045	0.99882	-0.132608	0.676075	0.954089
XAC0177	Chromosome	0.06	0.60771	0.99849	0.182272	0.458834	0.911756
XAC0178	Chromosome	-0.13	0.43781	0.99609	-0.25668	0.469828	0.911756
XAC0179	Chromosome	0.12533	0.25944	0.95665	0.318344	0.241699	0.826966
XAC0180	Chromosome	0.03833	0.75754	0.99849	0.164668	0.413549	0.902226
XAC0181	Chromosome	0.116	0.374	0.99433	0.0862011	0.606818	0.93494
XAC0182	Chromosome	-0.09733	0.52898	0.99609	0.131837	0.698237	0.959565
XAC0183	Chromosome	0.035	0.81252	0.99882	-0.206825	0.392231	0.899793
XAC0184	Chromosome	-0.018	0.69911	0.99849	-0.164218	0.614657	0.93494
XAC0185	Chromosome	0.03667	0.80548	0.99849	0.0637903	0.826191	0.988291
XAC0186	Chromosome	0.05467	0.71274	0.99849	0.296886	0.204269	0.795299
XAC0187	Chromosome	0.009	0.92081	0.9987	-0.407872	0.144355	0.728066
XAC0188	Chromosome	-0.03367	0.66925	0.99711	-0.263473	0.221655	0.799467
XAC0189	Chromosome	0.08933	0.43763	0.99572	0.0811331	0.709862	0.960564
XAC0190	Chromosome	0.02933	0.83929	0.99863	0.0494854	0.900907	1
XAC0191	Chromosome	-0.09933	0.44195	0.98741	-0.219486	0.485597	0.914242
XAC0192	Chromosome	0.09367	0.53804	0.99849	0.106335	0.621221	0.93494
XAC0193	Chromosome	0.233	0.11287	0.90543	0.0895371	0.737223	0.967797
XAC0194	Chromosome	0.11133	0.43094	0.99711	0.141976	0.454314	0.911756
XAC0195	Chromosome	-0.06133	0.66032	0.99849	-0.10833	0.683923	0.955862
XAC0196	Chromosome	0.01367	0.87415	0.99849	0.295769	0.159189	0.738725
XAC0197	Chromosome	-0.22667	0.07825	0.82893	-0.114812	0.685378	0.955862
XAC0198	Chromosome	0.052	0.64053	0.99849	0.473521	0.0367794	0.459435
XAC0199	Chromosome	-0.01467	0.79516	0.99891	0.139713	0.524515	0.923616
XAC0200	Chromosome	0.10467	0.43408	0.99572	0.244887	0.40633	0.900802
XAC0201	Chromosome	0.14367	0.43236	0.91624	0.0938285	0.637849	0.942847
XAC0202	Chromosome	0.02433	0.86231	0.9987	-0.256249	0.392703	0.899793
XAC0203	Chromosome	-0.05367	0.65246	0.99849	0.332899	0.18729	0.768802
XAC0204	Chromosome	-0.21933	0.3112	0.98546	-0.125949	0.509332	0.916451
XAC0205	Chromosome	-0.24533	0.1877	0.96228	-0.0616261	0.701047	0.959989
XAC0206	Chromosome	-0.343	0.06981	0.81515	-0.218661	0.463123	0.911756
XAC0207	Chromosome	-0.09833	0.50891	0.99711	-0.281414	0.425565	0.906917
XAC0208	Chromosome	-0.01733	0.77473	0.99849	-0.135406	0.669582	0.954004
XAC0209	Chromosome	0.088	0.58419	0.99849	-0.183365	0.674689	0.954089
XAC0210	Chromosome	0.343	0.01749	0.47028	0.190482	0.393238	0.899793
XAC0211	Chromosome	0.18933	0.16975	0.94235	0.333031	0.308317	0.864351
XAC0212	Chromosome	0.01167	0.93986	0.9987	-0.115713	0.599068	0.934908
XAC0213	Chromosome	0.065	0.54985	0.99711	0.0811436	0.651878	0.949313
XAC0214	Chromosome	0.01367	0.91308	0.9987	0.365623	0.108891	0.677605
XAC0215	Chromosome	0.00133	0.93573	0.99882	-0.133033	0.581357	0.932219
XAC0216	Chromosome	-0.144	0.19677	0.94102	0.0192938	1	1
XAC0217	Chromosome	0.02167	0.5209	0.99128	-0.0110728	1	1
XAC0218	Chromosome	0.03933	0.71998	0.99793	0.130102	0.82616	0.988291
XAC0219	Chromosome	-0.06767	0.62512	0.99849	0.145831	0.676677	0.954089
XAC0220	Chromosome	0.01467	0.88212	0.99849	0.0322415	0.751289	0.969829
XAC0221	Chromosome	-0.12867	0.41658	0.99631	0.27694	0.319817	0.867432
XAC0222	Chromosome	0.008	0.86794	0.99849	0.391919	0.130897	0.712615
XAC0223	Chromosome	-0.20533	0.28279	0.98714	-0.217393	0.477401	0.912069
XAC0224	Chromosome	0.004	0.93316	0.9987	-0.226575	0.494181	0.914895
XAC0225	Chromosome	-0.077	0.58306	0.99746	-0.306305	0.256733	0.835107
XAC0226	Chromosome	0.05833	0.64552	0.99793	-0.164024	0.521127	0.920651
XAC0227	Chromosome	-0.11867	0.43369	0.99572	0.0148863	0.94982	1
XAC0228	Chromosome	-0.24033	0.12083	0.89829	-0.0236063	0.908594	1
XAC0229	Chromosome	-0.16233	0.25724	0.95654	-0.211836	0.542751	0.927015
XAC0230	Chromosome	-0.19333	0.11898	0.89618	0.107233	0.729705	0.967654
XAC0231	Chromosome	-0.06733	0.6038	0.99711	0.0696816	0.885127	1
XAC0232	Chromosome	0.06167	0.5854	0.99711	-0.0194751	0.89527	1
XAC0233	Chromosome	0.08267	0.63028	0.99849	0.622063	0.00786154	0.223588
XAC0234	Chromosome	-0.00367	0.86499	0.99849	0.284706	0.326998	0.869625
XAC0235	Chromosome	0.27133	0.0063	0.24888	0.255608	0.317733	0.867432
XAC0236	Chromosome	-0.02367	0.83532	0.99891	0.110894	1	1
XAC0237	Chromosome	-0.00033	0.78036	0.99849	0.0675956	0.71485	0.962368
XAC0238	Chromosome	-0.01067	0.76536	0.9987	0.167263	0.547006	0.928792
XAC0239	Chromosome	-0.19067	0.4481	0.99711	1.5005	1.83e-10	3.96e-08
XAC0240	Chromosome	-0.01333	0.56791	0.99598	-0.327741	0.612036	0.93494
XAC0241	Chromosome	0.01233	0.85946	0.9987	-0.157455	0.60296	0.93494
XAC0242	Chromosome	0.027	0.79828	0.99849	-0.110453	0.694334	0.959543
XAC0243	Chromosome	0.06833	0.58432	0.98641	-0.332262	0.270026	0.847728
XAC0244	Chromosome	-0.03867	0.67353	0.99849	0.0757384	0.619705	0.93494
XAC0245	Chromosome	-0.02267	0.82353	0.9987	-0.00310092	1	1
XAC0246	Chromosome	-0.08	0.58303	0.9979	-0.184116	0.457958	0.911756
XAC0247	Chromosome	0.10967	0.39392	0.98641	0.408997	0.0856005	0.627799
XAC0248	Chromosome	0.24467	0.048	0.68177	-0.0314122	0.905843	1
XAC0249	Chromosome	0.03233	0.75543	0.99849	0.201298	0.407147	0.90215
XAC0250	Chromosome	0.116	0.22494	0.97564	0.0181276	0.882975	1
XAC0251	Chromosome	0.12267	0.36862	0.98903	0.593208	0.0837619	0.624848
XAC0252	Chromosome	0.004	0.8142	0.99849	0.34214	0.836499	0.99264
XAC0253	Chromosome	0.028	0.6888	0.99849	0.855263	0.070507	0.584618
XAC0254	Chromosome	-0.06167	0.63831	0.99849	-0.266212	0.334921	0.87705
XAC0255	Chromosome	0.00133	0.84463	0.9987	-0.862064	0.0366418	0.459435
XAC0256	Chromosome	-0.06733	0.66142	0.99849	0.165279	0.437818	0.911756
XAC0257	Chromosome	-0.08667	0.49246	0.99849	-0.0224381	0.973714	1
XAC0258	Chromosome	0.00933	0.92547	0.99877	0.188077	0.421292	0.903956
XAC0259	Chromosome	0.04133	0.73343	0.99849	0.300555	0.161513	0.742789
XAC0260	Chromosome	0.15467	0.3758	0.99572	0.350574	0.21752	0.796902
XAC0261	Chromosome	0.10533	0.27835	0.9813	0.0980473	0.666408	0.952806
XAC0262	Chromosome	-0.25167	0.02655	0.56907	-0.433612	0.0976938	0.651784
XAC0263	Chromosome	0.03033	0.83936	0.9987	0.124975	0.570574	0.932219
XAC0264	Chromosome	-0.05233	0.82988	0.99849	0.20762	0.479891	0.912069
XAC0265	Chromosome	0.06933	0.77465	0.99882	0.314752	0.185907	0.768466
XAC0266	Chromosome	0.236	0.04608	0.70708	-0.169706	0.606871	0.93494
XAC0267	Chromosome	0.08467	0.64822	0.99849	-0.630978	0.0593015	0.547399
XAC0268	Chromosome	0.12567	0.54271	0.99849	1.07405	0.0100047	0.265083
XAC0269	Chromosome	-0.01833	0.54578	0.99849	0.473434	0.459852	0.911756
XAC0270	Chromosome	0.14367	0.19856	0.94818	-0.1323	0.654536	0.95015
XAC0271	Chromosome	0.194	0.1964	0.95025	-0.275286	0.421672	0.903995
XAC0272	Chromosome	0.10867	0.48631	0.99711	-0.191427	0.540655	0.927015
XAC0273	Chromosome	-0.007	0.89862	0.9987	0.275303	0.219686	0.796902
XAC0274	Chromosome	0.11367	0.392	0.99572	0.194914	0.470445	0.911756
XAC0275	Chromosome	-0.11167	0.49923	0.95087	0.0211714	0.860653	1
XAC0276	Chromosome	0.127	0.4603	0.97697	-0.262395	0.435551	0.911756
XAC0277	Chromosome	-1.236	0	0	-1.12023	5.92e-05	0.00509827
XAC0278	Chromosome	-0.102	0.33262	0.98269	-0.1077	0.797067	0.978342
XAC0279	Chromosome	-0.063	0.6379	0.99849	0.0120324	0.847112	0.998927
XAC0280	Chromosome	0.04833	0.73944	0.99849	0.362673	0.150618	0.728066
XAC0281	Chromosome	0.13233	0.35545	0.99069	0.573679	0.101522	0.658819
XAC0282	Chromosome	0.235	0.09714	0.85724	0.572256	0.0154122	0.32234
XAC0283	Chromosome	-0.154	0.20193	0.94994	-0.129735	0.680455	0.955862
XAC0284	Chromosome	-0.06367	0.57635	0.99849	-0.389226	0.212038	0.796902
XAC0285	Chromosome	-0.013	0.60399	0.99849	0.0858914	0.397053	0.899793
XAC0286	Chromosome	-1.18133	0	0	-1.3432	1.21e-07	1.69e-05
XAC0287	Chromosome	0.12433	0.31617	0.98602	0.270192	0.182064	0.761181
XAC0288	Chromosome	0.09067	0.5981	0.99849	0.00574226	0.968019	1
XAC0289	Chromosome	0.26067	0.08884	0.83987	0.225981	0.363565	0.890404
XAC0290	Chromosome	0.176	0.12253	0.91888	0.602077	0.0706855	0.584618
XAC0291	Chromosome	0.249	0.10031	0.84942	-0.0283082	0.958845	1
XAC0292	Chromosome	-0.054	0.77655	0.99849	0.197945	0.495323	0.915114
XAC0293	Chromosome	0.08033	0.47251	0.99147	-0.0449096	0.798142	0.978828
XAC0294	Chromosome	-0.04667	0.72398	0.99856	0.153204	0.459749	0.911756
XAC0295	Chromosome	-0.09933	0.39104	0.98193	-0.296875	0.506613	0.916451
XAC0296	Chromosome	-0.00567	0.7635	0.99849	-0.122569	0.674526	0.954089
XAC0297	Chromosome	-0.16167	0.19025	0.90221	-0.300341	0.327612	0.869625
XAC0298	Chromosome	-0.11	0.33012	0.99356	-0.0801055	0.879219	1
XAC0299	Chromosome	-0.14167	0.33376	0.99124	-0.110598	0.639658	0.943127
XAC0300	Chromosome	-0.18433	0.39648	0.9947	0.268401	0.341055	0.882686
XAC0301	Chromosome	-0.153	0.55482	0.99711	-0.0437172	0.804302	0.979854
XAC0302	Chromosome	-0.02533	0.82262	0.9987	-0.48407	0.130973	0.712615
XAC0303	Chromosome	0.10267	0.60512	0.86939	-0.169511	0.591656	0.933818
XAC0304	Chromosome	0.05033	0.6615	0.99711	0.131697	0.56483	0.932219
XAC0305	Chromosome	0.14767	0.18602	0.96122	0.168089	0.520353	0.920651
XAC0306	Chromosome	0.18967	0.30399	0.99022	-0.0494702	0.943463	1
XAC0307	Chromosome	0.14167	0.1844	0.9346	0.339064	0.133069	0.715043
XAC0308	Chromosome	0.112	0.33375	0.98936	0.0888219	0.759077	0.969829
XAC0309	Chromosome	-0.01333	0.87678	0.99849	-0.166162	0.757454	0.969829
XAC0310	Chromosome	-0.21733	0.27669	0.968	0.162266	0.539082	0.927015
XAC0311	Chromosome	-0.194	0.34776	0.99433	-0.313108	0.269817	0.847688
XAC0312	Chromosome	0.07133	0.52465	0.99711	-0.0974986	0.638934	0.943022
XAC0313	Chromosome	0.071	0.54867	0.99711	0.0796873	0.810524	0.981116
XAC0314	Chromosome	-0.01633	0.81436	0.99849	0.115635	0.859098	1
XAC0315	Chromosome	-0.71033	1e-05	0.00059	-1.53903	4.9e-09	8.47e-07
XAC0316	Chromosome	0.06567	0.5177	0.99849	-1.11016	0.0274919	0.405622
XAC0317	Chromosome	-0.22067	0.15638	0.89949	-0.388145	0.197726	0.790681
XAC0318	Chromosome	-0.13167	0.41324	0.98602	0.262305	0.364656	0.890404
XAC0319	Chromosome	-0.00967	0.75899	0.99849	-1.24105	0.0528743	0.52911
XAC0320	Chromosome	0.178	0.19785	0.9593	0.510161	0.105894	0.668612
XAC0321	Chromosome	0.10933	0.39386	0.99572	0.12672	0.61773	0.93494
XAC0322	Chromosome	0.016	0.84611	0.99849	0.434029	0.0549635	0.532979
XAC0323	Chromosome	0.12967	0.29881	0.92478	0.0674526	0.642113	0.94356
XAC0324	Chromosome	-0.107	0.48382	0.99711	-0.314915	0.218145	0.796902
XAC0325	Chromosome	0.058	0.57262	0.99849	0.34827	0.213262	0.796902
XAC0326	Chromosome	-0.06467	0.52846	0.99849	0.270324	0.366697	0.890841
XAC0327	Chromosome	-0.075	0.41877	0.9937	-0.896885	0.0981231	0.651784
XAC0328	Chromosome	-0.07833	0.48486	0.97456	-0.770687	0.0277979	0.406291
XAC0329	Chromosome	0.03	0.4993	0.94718	-0.0743806	0.777681	0.971878
XAC0330	Chromosome	0.216	0.08021	0.78956	0.0997936	0.634729	0.942847
XAC0331	Chromosome	0.20267	0.07605	0.76775	0.582423	0.033042	0.440866
XAC0332	Chromosome	0.028	0.86459	0.9987	0.530313	0.0364759	0.459435
XAC0333	Chromosome	0.257	0.13203	0.93009	0.369454	0.166547	0.750337
XAC0334	Chromosome	0.61	0.06468	0.7892	0.949521	3.65e-05	0.00335357
XAC0335	Chromosome	0.659	0.04026	0.65145	0.757547	0.000352298	0.0223968
XAC0336	Chromosome	0.597	0.03495	0.64254	0.834624	0.000108071	0.00865165
XAC0337	Chromosome	-0.14533	0.35907	0.98602	0.763563	0.0445817	0.499292
XAC0338	Chromosome	-0.128	0.23989	0.91853	-0.631829	0.0806351	0.616965
XAC0339	Chromosome	0.01233	0.80761	0.99849	0.151497	0.714479	0.962368
XAC0340	Chromosome	-0.492	5e-05	0.00396	-0.577434	0.0247197	0.384986
XAC0341	Chromosome	-0.034	0.80038	0.99849	-0.249949	0.281929	0.854082
XAC0344	Chromosome	-0.06467	0.65215	0.99849	-0.574152	0.115415	0.686563
XAC0345	Chromosome	0.09467	0.68314	0.99711	-0.01036	0.917012	1
XAC0346	Chromosome	0.27667	0.04667	0.70517	-0.143558	0.700963	0.959989
XAC0347	Chromosome	0.092	0.42241	0.98135	0.749567	0.3652	0.890404
XAC0348	Chromosome	-0.099	0.41652	0.99609	-0.162312	0.666393	0.952806
XAC0349	Chromosome	-0.12033	0.25518	0.94905	-0.476285	0.144064	0.728066
XAC0350	Chromosome	0.04233	0.81904	0.99849	-0.1838	0.769739	0.969829
XAC0351	Chromosome	-0.13233	0.1892	0.96431	0.0912816	0.527372	0.924745
XAC0352	Chromosome	0.01833	0.83727	0.9987	-0.790352	0.0185223	0.346633
XAC0353	Chromosome	0.07967	0.43738	0.99264	-0.179144	0.607146	0.93494
XAC0354	Chromosome	0.10867	0.2907	0.98263	0.0340533	0.851884	1
XAC0355	Chromosome	-0.014	0.66103	0.99849	0.263344	0.582825	0.932219
XAC0356	Chromosome	0.325	0.01481	0.41723	0.50714	0.0693448	0.584618
XAC0357	Chromosome	0.14233	0.34451	0.89846	0.149681	0.630312	0.939265
XAC0358	Chromosome	0.09467	0.52201	0.99849	0.337858	0.154073	0.729114
XAC0359	Chromosome	0.191	0.18681	0.91427	0.602114	0.0151197	0.32152
XAC0360	Chromosome	0.191	0.18681	0.91427	0.0597406	0.661701	0.952641
XAC0361	Chromosome	0.15867	0.2267	0.9713	-0.229175	0.399317	0.900285
XAC0362	Chromosome	-0.05267	0.57432	0.99711	0.0577861	0.841581	0.996209
XAC0363	Chromosome	-0.23267	0.03903	0.66814	-0.436856	0.0978272	0.651784
XAC0364	Chromosome	0.22633	0.05841	0.71978	0.323687	0.360689	0.890404
XAC0365	Chromosome	0.31133	0.01753	0.38479	-0.0761886	0.920146	1
XAC0366	Chromosome	0.28367	0.047	0.53016	-0.0304831	0.806751	0.979854
XAC0367	Chromosome	0.45833	0.00033	0.02166	-0.04403	0.977036	1
XAC0368	Chromosome	0.453	0.00038	0.02509	0.244199	0.538079	0.92674
XAC0369	Chromosome	-0.009	0.64334	0.99849	0.405562	0.296325	0.860591
XAC0370	Chromosome	-0.035	0.8276	0.99878	-0.132239	0.716584	0.962646
XAC0371	Chromosome	0.14667	0.19316	0.96828	0.247077	0.321048	0.867432
XAC0372	Chromosome	0.05067	0.71825	0.99849	0.0518095	0.729321	0.967654
XAC0373	Chromosome	-0.13533	0.2245	0.97158	0.00433779	0.919308	1
XAC0374	Chromosome	0.046	0.69092	0.99849	-0.278461	0.409499	0.902226
XAC0375	Chromosome	0.10967	0.38986	0.98962	-0.208818	0.469225	0.911756
XAC0376	Chromosome	-0.027	0.62234	0.99849	0.174962	0.602127	0.93494
XAC0377	Chromosome	-0.031	0.81205	0.99849	0.0315971	0.952105	1
XAC0378	Chromosome	0.01933	0.88937	0.9987	-0.237285	0.339299	0.882399
XAC0379	Chromosome	-0.06633	0.54833	0.98741	0.134886	0.699383	0.959989
XAC0380	Chromosome	-0.04333	0.67583	0.99849	0.120195	0.685714	0.955862
XAC0381	Chromosome	0.228	0.07692	0.83082	0.496444	0.020574	0.355765
XAC0382	Chromosome	-0.11933	0.50144	0.99849	-0.00855726	0.975067	1
XAC0383	Chromosome	-0.00267	0.98289	0.99915	-0.287819	0.365343	0.890404
XAC0384	Chromosome	-0.12733	0.29618	0.99218	-0.485546	0.118806	0.697194
XAC0385	Chromosome	0.02333	0.83247	0.99849	0.47752	0.122907	0.702822
XAC0386	Chromosome	0.031	0.74909	0.99849	-0.847859	0.108365	0.676969
XAC0387	Chromosome	0.04067	0.74882	0.99849	-0.284898	0.27964	0.852934
XAC0388	Chromosome	0.27867	0.05661	0.74331	0.661933	0.00354517	0.127782
XAC0389	Chromosome	-0.03333	0.72498	0.99849	0.210568	0.663072	0.952641
XAC0390	Chromosome	0.066	0.62386	0.99793	0.100253	0.736247	0.967797
XAC0392	Chromosome	-0.11567	0.31851	0.97894	-2.29785	0.000144299	0.0107552
XAC0393	Chromosome	-0.60833	1e-05	0.00081	-0.923516	0.000195933	0.0134448
XAC0394	Chromosome	-1.21133	0	0	-2.0517	7.04e-15	2.17e-12
XAC0395	Chromosome	-0.864	0	0	-1.08175	0.0472641	0.508266
XAC0396	Chromosome	-1.25267	0	0	-1.54294	1.56e-07	2.11e-05
XAC0397	Chromosome	-1.81633	0	0	-2.15348	7.67e-16	2.76e-13
XAC0398	Chromosome	-1.63467	0	0	-1.54457	5.85e-07	7.43e-05
XAC0399	Chromosome	-1.54867	0	0	-1.72873	2.67e-10	5.5e-08
XAC0400	Chromosome	-0.77633	0.00974	0.205	-1.05848	0.00275948	0.110456
XAC0401	Chromosome	-1.08367	0	0	-1.01561	0.0399797	0.470927
XAC0402	Chromosome	-0.86767	0	0	-1.71229	4.73e-06	0.000553031
XAC0403	Chromosome	-0.86467	0	0	-2.06147	6.36e-07	7.64e-05
XAC0404	Chromosome	-1.111	0	0	-1.26726	0.0110435	0.274373
XAC0405	Chromosome	-0.84267	4e-05	0.00258	-1.57549	3.27e-08	4.88e-06
XAC0406	Chromosome	-1.05067	0	0	-2.6729	1.01e-13	2.56e-11
XAC0407	Chromosome	-2.86033	0	0	-3.96379	7.53e-28	3.61e-25
XAC0408	Chromosome	-1.95067	0	0	-2.81554	2.48e-09	4.67e-07
XAC0409	Chromosome	-2.184	0	0	-3.14884	4.2e-15	1.4e-12
XAC0410	Chromosome	-1.52367	0	0	-1.92737	7.42e-05	0.00605336
XAC0411	Chromosome	-0.84567	0	0	-1.96897	0.00391578	0.137626
XAC0412	Chromosome	-0.82167	0	0	-2.23555	7.66e-09	1.27e-06
XAC0413	Chromosome	-0.659	0	0	-1.21073	0.0107506	0.274373
XAC0414	Chromosome	-0.68	0	0	-1.04741	0.0109674	0.274373
XAC0415	Chromosome	-0.40533	0.00475	0.17841	-0.271324	0.24918	0.827397
XAC0416	Chromosome	-4.29167	0	0	-5.00963	1.49e-51	1.29e-48
XAC0417	Chromosome	-0.461	0.00044	0.02638	-1.41298	0.00833193	0.230891
XAC0418	Chromosome	-0.21933	0.08921	0.8487	-0.0655062	0.768497	0.969829
XAC0419	Chromosome	0.35267	0.03858	0.68362	-0.0985514	0.718959	0.963559
XAC0420	Chromosome	-0.036	0.73031	0.99711	0.0801121	0.643237	0.943786
XAC0421	Chromosome	0.118	0.27302	0.98095	0.0780842	0.746524	0.968788
XAC0422	Chromosome	0.084	0.62143	0.99849	-0.119128	0.748435	0.969288
XAC0423	Chromosome	-0.03433	0.70314	0.99849	0.159152	0.356126	0.888876
XAC0424	Chromosome	-0.09367	0.65159	0.99711	-0.197054	0.611459	0.93494
XAC0425	Chromosome	-0.10067	0.5315	0.99849	0.00191108	1	1
XAC0426	Chromosome	0.08167	0.55164	0.99849	-0.0642846	0.777777	0.971878
XAC0427	Chromosome	0.152	0.23538	0.93207	0.105699	0.664619	0.952641
XAC0428	Chromosome	0.14	0.29466	0.98364	0.401148	0.0548922	0.532979
XAC0429	Chromosome	-0.049	0.76648	0.99849	0.146085	0.445051	0.911756
XAC0430	Chromosome	0.064	0.65586	0.99849	-0.427382	0.328367	0.869625
XAC0431	Chromosome	0.19167	0.11406	0.89465	0.323703	0.16856	0.750337
XAC0432	Chromosome	0.13533	0.27488	0.98363	0.250761	0.333885	0.876372
XAC0433	Chromosome	-0.03	0.77272	0.99849	0.6277	0.0422898	0.485739
XAC0434	Chromosome	-0.07867	0.44097	0.98741	-0.356969	0.332842	0.874696
XAC0435	Chromosome	-2.305	0	0	-2.92307	4.22e-21	1.66e-18
XAC0436	Chromosome	0.074	0.54593	0.99609	-0.142592	0.67545	0.954089
XAC0437	Chromosome	-0.019	0.82463	0.99849	0.948531	0.00321905	0.12207
XAC0438	Chromosome	0.08	0.60583	0.99711	-0.695165	0.216695	0.796902
XAC0439	Chromosome	-0.06867	0.48552	0.99572	-0.373733	0.199732	0.792296
XAC0440	Chromosome	0.02133	0.78642	0.9987	-0.403497	0.41402	0.902226
XAC0441	Chromosome	-0.017	0.87644	0.99849	0.175321	0.345691	0.884376
XAC0442	Chromosome	0.11367	0.31912	0.98523	-0.051656	0.894421	1
XAC0443	Chromosome	0.12467	0.35353	0.91363	0.0702191	0.747602	0.968788
XAC0444	Chromosome	0.099	0.47791	0.99609	0.459736	0.211484	0.796902
XAC0445	Chromosome	0.12433	0.38216	0.99572	0.262905	0.310391	0.864351
XAC0446	Chromosome	0.19067	0.18143	0.94503	0.328178	0.205736	0.795299
XAC0447	Chromosome	0.05933	0.50629	0.99609	-0.136769	0.509081	0.916451
XAC0448	Chromosome	0.00267	0.94911	0.99877	0.438047	0.125323	0.707539
XAC0449	Chromosome	0.15167	0.44114	0.99711	0.263433	0.266047	0.845024
XAC0450	Chromosome	0.11733	0.42105	0.99609	-0.637506	0.0063763	0.195495
XAC0451	Chromosome	0.05867	0.5814	0.99849	0.559679	0.0319028	0.439664
XAC0452	Chromosome	-0.15733	0.67708	0.99849	0.498675	0.0333086	0.443056
XAC0453	Chromosome	0.042	0.86293	0.99849	0.517422	0.165694	0.750049
XAC0454	Chromosome	-0.09267	0.5873	0.99849	0.586624	0.0363387	0.459435
XAC0455	Chromosome	-0.05433	0.75627	0.99849	-0.0377689	0.982859	1
XAC0456	Chromosome	0.50067	0.06173	0.39435	-0.505344	0.24966	0.827397
XAC0457	Chromosome	-0.10867	0.35157	0.97725	-0.512135	0.0815802	0.619809
XAC0458	Chromosome	-0.11833	0.28198	0.98187	0.284735	0.452741	0.911756
XAC0459	Chromosome	-0.01533	0.71815	0.99849	0.0245998	0.738813	0.967797
XAC0460	Chromosome	-0.08067	0.5122	0.99711	0.0429323	0.887647	1
XAC0461	Chromosome	-0.06967	0.51704	0.99711	0.387004	0.320176	0.867432
XAC0462	Chromosome	-0.034	0.72727	0.99849	0.0426802	0.811091	0.981345
XAC0463	Chromosome	0.00033	0.94464	0.9987	-0.184434	0.553338	0.93184
XAC0464	Chromosome	-0.16333	0.2755	0.98238	0.2107	0.3948	0.899793
XAC0465	Chromosome	0.197	0.10754	0.89268	0.4485	0.0524498	0.52911
XAC0466	Chromosome	0.07933	0.54958	0.99849	0.0413273	0.916377	1
XAC0467	Chromosome	0.11633	0.41345	0.99654	-0.0565413	0.80868	0.979854
XAC0468	Chromosome	0.07533	0.64863	0.99849	0.125444	0.664579	0.952641
XAC0469	Chromosome	-0.01133	0.65088	0.99711	-0.200201	0.505866	0.916451
XAC0470	Chromosome	0.17267	0.30149	0.97634	0.584633	0.0145973	0.317767
XAC0471	Chromosome	-0.075	0.56699	0.99849	-0.879514	0.0143956	0.317512
XAC0472	Chromosome	0.03033	0.78278	0.99889	0.524683	0.0323203	0.44003
XAC0473	Chromosome	-0.003	0.76824	0.99849	-0.896507	0.0351791	0.45807
XAC0474	Chromosome	0.00733	0.94376	0.99891	-0.76133	0.0039684	0.13835
XAC0475	Chromosome	-0.109	0.48618	0.99849	-0.249479	0.346433	0.884376
XAC0476	Chromosome	-0.126	0.50115	0.99849	-0.148889	0.66039	0.952641
XAC0477	Chromosome	0.048	0.63791	0.99711	0.149328	0.482958	0.913618
XAC0478	Chromosome	-0.09767	0.42535	0.99711	0.201429	0.491439	0.914547
XAC0479	Chromosome	0.01867	0.86407	0.9987	0.229979	0.495986	0.915114
XAC0480	Chromosome	0.19033	0.14339	0.87769	0.124377	0.65198	0.949313
XAC0481	Chromosome	0.012	0.91053	0.99849	0.2713	0.260695	0.841032
XAC0482	Chromosome	0.03633	0.79949	0.99849	0.396932	0.143093	0.728066
XAC0483	Chromosome	0.157	0.23076	0.97313	0.347731	0.128289	0.711016
XAC0484	Chromosome	-0.10733	0.47692	0.99711	0.205443	0.44173	0.911756
XAC0485	Chromosome	0.128	0.32621	0.98177	-0.217354	0.512538	0.916649
XAC0486	Chromosome	0.17433	0.13104	0.92187	-0.0197145	0.917432	1
XAC0487	Chromosome	-0.04233	0.70683	0.99849	0.0604239	0.906632	1
XAC0488	Chromosome	-0.12567	0.25901	0.98038	0.352517	0.15038	0.728066
XAC0491	Chromosome	-0.021	0.86917	0.99849	-0.521424	0.0247336	0.384986
XAC0492	Chromosome	-0.08267	0.64214	0.99711	-0.25558	0.402991	0.900285
XAC0493	Chromosome	-0.131	0.48529	0.99849	0.0960114	0.619168	0.93494
XAC0494	Chromosome	0.167	0.1829	0.95514	0.128052	0.638655	0.943022
XAC0495	Chromosome	0.24967	0.10893	0.87715	0.238936	0.331748	0.873619
XAC0496	Chromosome	-0.213	0.07915	0.6969	-0.779547	0.00269827	0.109015
XAC0497	Chromosome	0.02533	0.83276	0.99849	0.482737	0.108847	0.677605
XAC0498	Chromosome	0.06233	0.60008	0.99849	0.0287396	0.909569	1
XAC0499	Chromosome	-0.21133	0.09087	0.84229	-0.0160596	0.934932	1
XAC0500	Chromosome	0.017	0.63873	0.99637	-0.561131	0.198383	0.790681
XAC0501	Chromosome	-1.94633	0	0	-2.33215	2.44e-14	6.59e-12
XAC0503	Chromosome	-0.30667	0.03294	0.57669	0.0448248	0.906312	1
XAC0504	Chromosome	-0.20467	0.06476	0.72665	-0.559576	0.059068	0.54679
XAC0505	Chromosome	0.23767	0.06888	0.79411	-0.263332	0.364427	0.890404
XAC0506	Chromosome	0.19133	0.1338	0.93873	0.764087	0.00500707	0.160338
XAC0507	Chromosome	-0.02633	0.7755	0.99882	0.0644061	0.860671	1
XAC0508	Chromosome	0.10067	0.34983	0.98701	-0.401047	0.490329	0.914242
XAC0509	Chromosome	-0.06967	0.47992	0.99849	-0.789583	0.122014	0.702822
XAC0510	Chromosome	0.052	0.60919	0.99562	0.217724	0.587058	0.933034
XAC0511	Chromosome	0.121	0.33389	0.98464	0.142289	0.537715	0.926482
XAC0512	Chromosome	0.03133	0.80819	0.9987	0.0149944	0.930751	1
XAC0513	Chromosome	0.20367	0.08512	0.84544	0.182907	0.448735	0.911756
XAC0514	Chromosome	-0.06967	0.47992	0.99849	-0.324302	0.303379	0.864351
XAC0515	Chromosome	0.079	0.50783	0.9259	0.199442	0.675698	0.954089
XAC0516	Chromosome	-0.11167	0.26175	0.97023	-0.0328519	0.845552	0.997903
XAC0517	Chromosome	-0.003	0.9448	0.9987	-0.910738	0.206524	0.795299
XAC0518	Chromosome	-0.08833	0.3556	0.98602	-0.471734	0.246701	0.827397
XAC0519	Chromosome	-0.015	0.77567	0.99849	-0.278	0.437904	0.911756
XAC0520	Chromosome	-0.00233	0.98447	0.99912	0.480958	0.320184	0.867432
XAC0521	Chromosome	0.12	0.23482	0.96582	-0.00969911	0.968711	1
XAC0522	Chromosome	-0.02567	0.8428	0.9987	0.0997872	0.705738	0.960564
XAC0523	Chromosome	-0.05567	0.63225	0.99849	0.344932	0.247042	0.827397
XAC0524	Chromosome	-0.25033	0.06239	0.78345	-0.278235	0.292485	0.859171
XAC0525	Chromosome	-0.10367	0.28796	0.96489	-0.568003	0.29655	0.860591
XAC0526	Chromosome	-0.048	0.68206	0.99849	0.0851735	0.727162	0.966643
XAC0527	Chromosome	-0.26833	0.02701	0.50645	-1.25079	0.000487717	0.0288822
XAC0528	Chromosome	-0.05367	0.70075	0.99849	0.144459	0.576269	0.932219
XAC0529	Chromosome	-0.064	0.60683	0.99849	-0.000951929	0.84409	0.997503
XAC0530	Chromosome	0.21733	0.08622	0.8535	0.245568	0.291794	0.859171
XAC0531	Chromosome	0.21567	0.08221	0.82599	0.422148	0.0736616	0.588612
XAC0532	Chromosome	0.18167	0.19136	0.96375	0.283345	0.21173	0.796902
XAC0533	Chromosome	0.015	0.68158	0.99793	0.195157	0.592587	0.933938
XAC0534	Chromosome	-0.07333	0.56312	0.99711	-0.00978266	0.975786	1
XAC0535	Chromosome	-0.13633	0.25279	0.97566	0.0394695	0.887824	1
XAC0536	Chromosome	0.08033	0.44568	0.99572	0.0304112	0.815594	0.98349
XAC0537	Chromosome	0.01867	0.72346	0.99711	-0.168854	0.622438	0.93494
XAC0538	Chromosome	0.10533	0.36029	0.95266	-0.230959	0.571568	0.932219
XAC0539	Chromosome	-0.00833	0.61251	0.99793	-0.0640964	0.812032	0.98166
XAC0540	Chromosome	0.24933	0.0797	0.71256	0.0388486	0.880223	1
XAC0541	Chromosome	-0.04	0.84841	0.99849	0.070321	0.768804	0.969829
XAC0542	Chromosome	0.17133	0.3165	0.99163	0.273494	0.267108	0.845024
XAC0543	Chromosome	-3.44233	0	0	-3.07647	1.57e-28	8.49e-26
XAC0544	Chromosome	0.13367	0.19738	0.96804	0.364051	0.174215	0.753951
XAC0545	Chromosome	-0.11033	0.49622	0.99849	-0.44184	0.195113	0.785732
XAC0546	Chromosome	-0.13067	0.32508	0.99144	-0.170776	0.571982	0.932219
XAC0547	Chromosome	0.018	0.76199	0.99849	-0.200542	0.472934	0.912069
XAC0548	Chromosome	0.12233	0.48058	0.99711	0.143002	0.508794	0.916451
XAC0549	Chromosome	-0.185	0.23779	0.85599	-0.421086	0.133938	0.715043
XAC0550	Chromosome	-0.04933	0.63316	0.99849	0.046177	0.73634	0.967797
XAC0551	Chromosome	-0.238	0.03093	0.60945	0.0644939	0.947058	1
XAC0552	Chromosome	-1.79033	0	0	-1.74894	1.25e-09	2.45e-07
XAC0553	Chromosome	-0.08	0.4923	0.98741	-0.38727	0.390287	0.899793
XAC0554	Chromosome	0.11867	0.34493	0.99421	0.0427949	0.816928	0.983729
XAC0555	Chromosome	0.08133	0.60776	0.99849	0.386606	0.116256	0.688461
XAC0556	Chromosome	0.002	0.8359	0.99849	0.599477	0.384653	0.898797
XAC0557	Chromosome	0.37267	0.05826	0.75562	0.370934	0.21411	0.796902
XAC0558	Chromosome	0.068	0.80764	0.99849	0.727054	0.00298904	0.115371
XAC0559	Chromosome	0.20033	0.56498	0.99849	-0.039438	0.934335	1
XAC0560	Chromosome	0.11	0.22784	0.97482	-0.679582	0.0589282	0.546666
XAC0561	Chromosome	0.055	0.5319	0.99027	-0.101328	1	1
XAC0562	Chromosome	-0.165	0.46733	0.99711	-0.580937	0.22816	0.806487
XAC0563	Chromosome	0.00833	0.58215	0.99849	-0.119172	0.808568	0.979854
XAC0564	Chromosome	0.02067	0.53494	0.99849	-0.553716	0.374768	0.892916
XAC0565	Chromosome	-0.09633	0.38526	0.95005	-0.703771	0.374792	0.892916
XAC0566	Chromosome	0.05033	0.6293	0.99609	0.22141	0.508941	0.916451
XAC0567	Chromosome	0.02967	0.76018	0.9987	-0.540705	0.255036	0.83272
XAC0568	Chromosome	0.17433	0.12293	0.8308	0.357856	0.305913	0.864351
XAC0569	Chromosome	-0.077	0.54026	0.99711	0.0966851	1	1
XAC0570	Chromosome	0.011	0.93779	0.99856	0.28379	0.224457	0.800193
XAC0571	Chromosome	-0.172	0.28481	0.98804	-0.539457	0.0452485	0.500279
XAC0572	Chromosome	-0.015	0.81932	0.99849	-0.668617	0.0197395	0.351468
XAC0573	Chromosome	0.06433	0.6141	0.99849	-0.275317	0.267601	0.845024
XAC0574	Chromosome	0.19267	0.11842	0.91676	0.258034	0.289739	0.859081
XAC0575	Chromosome	0.14533	0.17559	0.92506	0.00403399	0.938648	1
XAC0576	Chromosome	0.15567	0.18302	0.96469	0.297341	0.263337	0.844597
XAC0577	Chromosome	-0.06267	0.68618	0.99849	-0.527169	0.0506895	0.526548
XAC0580	Chromosome	0.078	0.41258	0.97061	-0.285094	0.356946	0.889984
XAC0581	Chromosome	0.083	0.49576	0.99384	-0.0454364	0.917552	1
XAC0582	Chromosome	-0.012	0.93348	0.9987	-0.538011	0.0994384	0.651784
XAC0583	Chromosome	-0.04933	0.70214	0.99849	-0.115374	0.57693	0.932219
XAC0584	Chromosome	0.06233	0.62397	0.99711	-0.264056	0.456368	0.911756
XAC0585	Chromosome	0.056	0.7377	0.99849	-0.208816	0.502525	0.916451
XAC0586	Chromosome	0.07433	0.56332	0.99849	-0.0422075	0.818411	0.983729
XAC0587	Chromosome	0.08467	0.70698	0.99849	0.12318	0.606882	0.93494
XAC0588	Chromosome	0.103	0.44433	0.93371	-0.32157	0.28734	0.858854
XAC0589	Chromosome	0.10233	0.42477	0.99711	0.495568	0.127027	0.708585
XAC0590	Chromosome	-0.23133	0.05452	0.73698	-0.552703	0.315784	0.865653
XAC0591	Chromosome	0.026	0.82295	0.99849	-0.242594	0.351793	0.887843
XAC0592	Chromosome	0.10233	0.42477	0.99711	-0.151748	0.648152	0.946513
XAC0593	Chromosome	-0.00967	0.69577	0.99849	-0.00647355	1	1
XAC0594	Chromosome	0.028	0.69246	0.99849	0.286825	1	1
XAC0595	Chromosome	0.00333	0.79682	0.99849	-0.528136	0.31196	0.864351
XAC0596	Chromosome	0.11167	0.37266	0.99471	0.2236	0.520757	0.920651
XAC0597	Chromosome	0.03233	0.7911	0.99878	-0.185568	0.438448	0.911756
XAC0598	Chromosome	0.00133	0.62473	0.99849	0.302133	0.38638	0.899562
XAC0599	Chromosome	0.10967	0.3392	0.95762	-0.984961	0.000112669	0.00885579
XAC0600	Chromosome	-0.10033	0.63106	0.99849	0.435982	0.0722233	0.586016
XAC0601	Chromosome	-0.73667	0	0.00027	-0.519684	0.0544388	0.532979
XAC0602	Chromosome	0.15467	0.18338	0.95764	-0.18957	0.439896	0.911756
XAC0603	Chromosome	0.04733	0.7407	0.99849	0.197092	0.500612	0.916451
XAC0604	Chromosome	-0.097	0.62078	0.99849	-0.229332	0.365801	0.890404
XAC0605	Chromosome	-0.12367	0.37898	0.98602	0.225872	0.702223	0.960271
XAC0606	Chromosome	-0.05933	0.78253	0.99849	-0.34477	0.219454	0.796902
XAC0607	Chromosome	-0.059	0.69864	0.99849	-0.244908	0.456826	0.911756
XAC0608	Chromosome	0.184	0.21002	0.96776	0.0724903	0.785745	0.973009
XAC0609	Chromosome	0.05	0.69468	0.99609	-0.0644539	0.818493	0.983729
XAC0610	Chromosome	0.073	0.55577	0.99849	0.316904	0.218191	0.796902
XAC0611	Chromosome	0.17933	0.32649	0.9923	0.0830901	0.744881	0.968788
XAC0612	Chromosome	0.17533	0.23063	0.89855	0.164517	0.465305	0.911756
XAC0613	Chromosome	-0.08033	0.43452	0.98602	0.0960403	0.671343	0.954089
XAC0614	Chromosome	0.002	0.83745	0.99849	0.268057	0.548923	0.930814
XAC0615	Chromosome	0.22667	0.05071	0.75307	0.151723	0.47138	0.911756
XAC0616	Chromosome	0.153	0.12969	0.90036	0.270666	0.395783	0.899793
XAC0617	Chromosome	0.644	0.0705	0.80865	-0.433578	0.157485	0.736008
XAC0618	Chromosome	-0.27733	0.0309	0.5774	-0.154604	0.628226	0.938432
XAC0619	Chromosome	0.022	0.86636	0.99849	0.104238	0.621652	0.93494
XAC0620	Chromosome	-0.01033	0.95109	0.99911	-0.172979	0.529281	0.924745
XAC0621	Chromosome	0.29167	0.01673	0.46548	0.485541	0.0657867	0.5757
XAC0622	Chromosome	-0.03433	0.74248	0.99849	0.343036	0.133634	0.715043
XAC0623	Chromosome	0.16267	0.13801	0.92772	-0.0657181	0.880455	1
XAC0624	Chromosome	-0.02167	0.66869	0.99849	0.15909	0.806841	0.979854
XAC0625	Chromosome	0.09667	0.41613	0.98971	0.103815	0.684953	0.955862
XAC0626	Chromosome	0.02733	0.85286	0.99849	-0.121127	0.714965	0.962368
XAC0627	Chromosome	-0.01433	0.67183	0.99732	0.986811	0.618652	0.93494
XAC0628	Chromosome	-0.10167	0.34064	0.96961	-0.33998	0.185221	0.767548
XAC0629	Chromosome	-0.16133	0.10165	0.86403	-0.299777	0.350297	0.886265
XAC0630	Chromosome	-0.02467	0.86456	0.99849	0.00695516	0.928336	1
XAC0631	Chromosome	-0.03	0.77295	0.99849	-0.113905	0.736942	0.967797
XAC0632	Chromosome	-0.168	0.24553	0.97807	-0.489675	0.122906	0.702822
XAC0633	Chromosome	-0.14533	0.37164	0.99129	0.0261202	0.757439	0.969829
XAC0634	Chromosome	-0.09167	0.53432	0.99849	-0.222922	0.394439	0.899793
XAC0635	Chromosome	0.07933	0.46523	0.99711	0.143418	0.453499	0.911756
XAC0636	Chromosome	0.06933	0.50918	0.99315	0.765386	0.00751876	0.219619
XAC0637	Chromosome	-0.26967	0.25123	0.97188	0.259332	0.2714	0.849912
XAC0638	Chromosome	-0.14433	0.35397	0.99433	0.0630917	0.831294	0.990268
XAC0639	Chromosome	0.09067	0.44518	0.98699	0.141309	0.557022	0.932059
XAC0640	Chromosome	-0.174	0.19033	0.93973	0.293109	0.282009	0.854082
XAC0641	Chromosome	-0.007	0.92409	0.99877	-0.122015	0.639332	0.943127
XAC0642	Chromosome	-0.031	0.82304	0.99849	-0.294373	0.342729	0.882686
XAC0643	Chromosome	-0.06767	0.59345	0.99849	-0.267869	0.334555	0.87705
XAC0644	Chromosome	0.00767	0.94347	0.9987	-0.132958	0.612666	0.93494
XAC0645	Chromosome	0.08	0.53218	0.99711	0.291973	0.199857	0.792296
XAC0646	Chromosome	0.14067	0.20209	0.95978	-0.0767674	0.901964	1
XAC0647	Chromosome	0.12567	0.44129	0.90119	0.562543	0.0993932	0.651784
XAC0648	Chromosome	-0.198	0.27241	0.98354	-0.421284	0.147603	0.728066
XAC0649	Chromosome	-0.016	0.64179	0.99732	-0.579258	0.201836	0.793482
XAC0650	Chromosome	0.025	0.78565	0.99849	-0.148128	0.912282	1
XAC0651	Chromosome	0.03267	0.54532	0.99437	0.348541	0.408071	0.902226
XAC0652	Chromosome	0.33633	0.0461	0.70915	-0.815638	0.067987	0.584618
XAC0653	Chromosome	0.095	0.37439	0.95608	-0.116536	0.622729	0.93494
XAC0654	Chromosome	0.09667	0.39431	0.99471	-0.42864	0.129753	0.712615
XAC0655	Chromosome	-0.03867	0.5946	0.99849	0.177601	0.40341	0.900285
XAC0656	Chromosome	0.02333	0.87468	0.99849	0.151073	0.623669	0.93494
XAC0657	Chromosome	0.15467	0.32174	0.87267	-0.453229	0.0896419	0.632593
XAC0658	Chromosome	-0.15667	0.31218	0.92811	-0.382697	0.284561	0.856061
XAC0659	Chromosome	-0.02733	0.58868	0.99711	-0.0535513	0.897669	1
XAC0660	Chromosome	-0.114	0.26772	0.9813	-0.118599	0.900741	1
XAC0661	Chromosome	-1.828	0	0	-1.48302	1.06e-08	1.69e-06
XAC0662	Chromosome	-0.016	0.88135	0.9987	-0.13147	0.601953	0.93494
XAC0663	Chromosome	0.23567	0.06332	0.76796	0.000859997	1	1
XAC0664	Chromosome	0.22467	0.06508	0.78644	0.370823	0.117908	0.694436
XAC0665	Chromosome	0.172	0.29742	0.98814	0.346986	0.132554	0.715043
XAC0666	Chromosome	-0.15333	0.20428	0.96717	-0.084859	0.770088	0.969829
XAC0667	Chromosome	-0.10833	0.38774	0.99609	0.158304	0.489538	0.914242
XAC0668	Chromosome	0.07233	0.55091	0.99849	0.315368	0.153219	0.728066
XAC0669	Chromosome	-0.10067	0.45554	0.99541	-0.173759	0.649862	0.947505
XAC0670	Chromosome	-0.073	0.52469	0.98321	0.319227	0.447292	0.911756
XAC0671	Chromosome	0.13033	0.28311	0.99062	-0.0482216	0.803778	0.979854
XAC0672	Chromosome	0.13333	0.34166	0.98847	0.105458	0.706987	0.960564
XAC0673	Chromosome	-0.22033	0.22448	0.97293	-0.224407	0.394395	0.899793
XAC0674	Chromosome	0.06467	0.60148	0.99849	-0.0660714	0.800924	0.979791
XAC0675	Chromosome	0.03467	0.60521	0.99849	0.107992	0.474612	0.912069
XAC0676	Chromosome	0.048	0.67115	0.98535	-0.102003	0.898513	1
XAC0677	Chromosome	0.06567	0.6933	0.99849	-0.147801	0.597986	0.934258
XAC0678	Chromosome	-0.07867	0.71253	0.99849	0.0961705	0.594705	0.934258
XAC0679	Chromosome	0.02067	0.8909	0.99849	0.129344	0.591561	0.933818
XAC0680	Chromosome	0.195	0.16986	0.91282	0.306917	0.171187	0.753205
XAC0681	Chromosome	0.074	0.51223	0.99484	0.181996	0.401324	0.900285
XAC0682	Chromosome	0.053	0.79526	0.99849	0.567082	0.0458029	0.503831
XAC0683	Chromosome	0.03567	0.74404	0.99849	0.293865	0.188454	0.770753
XAC0684	Chromosome	0.126	0.2485	0.97394	0.327799	0.174984	0.753951
XAC0685	Chromosome	0.11367	0.30938	0.98552	0.1608	0.458071	0.911756
XAC0686	Chromosome	-0.00567	0.62366	0.99849	-0.0112964	0.958732	1
XAC0687	Chromosome	0.077	0.51515	0.99849	0.674021	0.00764986	0.220469
XAC0688	Chromosome	0.00133	0.90359	0.9987	-0.276265	0.340907	0.882686
XAC0689	Chromosome	0.13	0.26553	0.91323	0.508964	0.0978111	0.651784
XAC0690	Chromosome	0.076	0.5516	0.99711	0.220378	0.478205	0.912069
XAC0691	Chromosome	0.06067	0.57292	0.99422	-0.205459	0.609336	0.93494
XAC0692	Chromosome	-0.02733	0.77788	0.9987	-0.13649	0.832128	0.990443
XAC0693	Chromosome	-0.05367	0.58189	0.99849	-0.362467	0.267291	0.845024
XAC0694	Chromosome	-0.062	0.55018	0.99315	-2.28097	0.00732457	0.216877
XAC0695	Chromosome	0.053	0.56294	0.99849	-0.813371	0.0956745	0.646977
XAC0696	Chromosome	-0.00533	0.61738	0.99732	-0.553489	0.238139	0.823012
XAC0697	Chromosome	-0.01967	0.59526	0.99587	-1.68106	0.00814049	0.227912
XAC0698	Chromosome	-0.09267	0.43496	0.9189	-0.439989	0.491064	0.914242
XAC0699	Chromosome	-0.01133	0.69312	0.99849	-0.113522	1	1
XAC0700	Chromosome	-0.061	0.54634	0.99711	-0.604728	0.695525	0.959543
XAC0701	Chromosome	-0.08967	0.34013	0.98602	-0.558813	0.357809	0.890404
XAC0702	Chromosome	-0.04167	0.65772	0.99849	0.446445	0.617903	0.93494
XAC0703	Chromosome	-0.03533	0.63695	0.99849	-0.302689	0.414166	0.902226
XAC0704	Chromosome	-0.10667	0.31916	0.99106	-0.821822	0.200938	0.793294
XAC0705	Chromosome	-0.111	0.31778	0.95005	-0.736787	0.0891122	0.632593
XAC0706	Chromosome	-0.00967	0.71397	0.99849	-0.2817	0.355096	0.887843
XAC0707	Chromosome	-0.06333	0.53525	0.99849	-0.33776	0.546193	0.92827
XAC0708	Chromosome	0.03667	0.69725	0.9987	-1.70766	0.000452497	0.0271705
XAC0709	Chromosome	-0.02467	0.78061	0.99849	0.131536	0.707065	0.960564
XAC0710	Chromosome	-0.17433	0.19813	0.69733	-1.04134	0.0258761	0.393718
XAC0711	Chromosome	0.04067	0.77883	0.99849	0.327108	0.230865	0.812712
XAC0712	Chromosome	0.07433	0.57999	0.99711	0.50858	0.0464203	0.505478
XAC0713	Chromosome	0.19633	0.11304	0.85591	0.29352	0.25315	0.831585
XAC0714	Chromosome	0.20167	0.1579	0.95322	0.372191	0.13105	0.712615
XAC0715	Chromosome	0.20367	0.06087	0.76634	0.584197	0.053864	0.532979
XAC0716	Chromosome	0.08267	0.40966	0.98963	0.181293	0.432944	0.911756
XAC0717	Chromosome	0.02433	0.78239	0.9987	-0.0574315	0.91735	1
XAC0718	Chromosome	-0.08967	0.52979	0.99849	0.218606	0.355884	0.888876
XAC0719	Chromosome	0.06967	0.62142	0.99849	0.262294	0.276251	0.851862
XAC0720	Chromosome	-0.12833	0.42423	0.99711	0.00483334	0.908855	1
XAC0721	Chromosome	0.174	0.18534	0.9624	0.353079	0.196086	0.787666
XAC0722	Chromosome	0.18933	0.24244	0.97695	0.232305	0.289614	0.859081
XAC0723	Chromosome	-0.07233	0.35429	0.98853	-0.0492035	0.862676	1
XAC0724	Chromosome	0.043	0.76232	0.99849	-0.229616	0.295119	0.860591
XAC0725	Chromosome	-0.14367	0.18817	0.96174	0.165928	0.565818	0.932219
XAC0726	Chromosome	-0.112	0.46489	0.99572	-0.367941	0.248756	0.827397
XAC0727	Chromosome	0.05433	0.60239	0.99849	0.0100841	0.965814	1
XAC0728	Chromosome	-0.033	0.74216	0.99849	0.155915	0.512127	0.916451
XAC0729	Chromosome	0.037	0.76665	0.99849	0.22125	0.35438	0.887843
XAC0730	Chromosome	0.037	0.76665	0.99849	-0.251337	0.294046	0.859475
XAC0731	Chromosome	0.02767	0.44416	0.99793	-0.0738843	0.863336	1
XAC0732	Chromosome	-0.19367	0.20207	0.91725	-0.325136	0.309266	0.864351
XAC0733	Chromosome	-0.064	0.63465	0.99849	-0.30833	0.373804	0.892916
XAC0734	Chromosome	0.078	0.52891	0.99849	0.0802298	0.578201	0.932219
XAC0735	Chromosome	0.09267	0.42866	0.99572	-0.0931848	0.751759	0.969829
XAC0736	Chromosome	0.148	0.17644	0.959	0.206284	0.340038	0.882413
XAC0737	Chromosome	0.11933	0.20956	0.94358	0.195611	0.57664	0.932219
XAC0738	Chromosome	-0.04633	0.60461	0.99849	0.0348749	1	1
XAC0739	Chromosome	0.13933	0.36738	0.79193	0.188194	0.405791	0.900285
XAC0740	Chromosome	0.07433	0.66293	0.9987	-0.0859816	0.756826	0.969829
XAC0741	Chromosome	0.03467	0.80619	0.99849	0.164615	0.459172	0.911756
XAC0742	Chromosome	-0.02233	0.89144	0.99891	0.120298	0.738066	0.967797
XAC0743	Chromosome	0.06833	0.58742	0.99793	-0.00886323	0.946694	1
XAC0744	Chromosome	0.00133	0.78403	0.9987	-0.0133563	0.958066	1
XAC0745	Chromosome	0.02667	0.73403	0.99849	0.0806764	0.525963	0.924745
XAC0746	Chromosome	-0.05867	0.56851	0.99849	-0.116852	0.70828	0.960564
XAC0747	Chromosome	-0.094	0.67899	0.99849	0.335742	0.462529	0.911756
XAC0748	Chromosome	0.03433	0.85242	0.99849	0.704365	0.0247574	0.384986
XAC0749	Chromosome	0.072	0.677	0.99849	0.108282	0.636223	0.942847
XAC0750	Chromosome	-0.003	0.7797	0.99849	0.366582	0.12073	0.701502
XAC0751	Chromosome	-0.04	0.75952	0.99849	0.566116	0.0368781	0.459435
XAC0752	Chromosome	-0.157	0.25915	0.95168	-0.358329	0.185018	0.767548
XAC0753	Chromosome	0.00467	0.83668	0.99849	-0.281292	0.328111	0.869625
XAC0754	Chromosome	-0.72867	0	3e-05	-1.183	0.000541729	0.0310565
XAC0756	Chromosome	-0.27467	0.5674	0.99849	1.13171	1.54e-05	0.001625
XAC0757	Chromosome	-0.51067	0.12841	0.93514	-0.249877	0.206355	0.795299
XAC0758	Chromosome	-0.21067	0.43283	0.96982	-1.17382	0.0481745	0.513638
XAC0759	Chromosome	0.06633	0.51418	0.99609	-0.030496	1	1
XAC0760	Chromosome	0.19633	0.08616	0.68679	0.42392	0.141642	0.728066
XAC0761	Chromosome	0.00033	0.76305	0.99849	-0.104486	0.760884	0.969829
XAC0762	Chromosome	0.09833	0.3562	0.99433	-0.133567	0.670635	0.954023
XAC0763	Chromosome	-0.01367	0.77228	0.9987	0.248154	0.663048	0.952641
XAC0764	Chromosome	-0.08133	0.50066	0.99401	-0.143459	0.742272	0.967797
XAC0765	Chromosome	-0.07167	0.574	0.99849	-0.0779551	0.679207	0.954555
XAC0766	Chromosome	0.09867	0.50731	0.99711	-0.170176	0.541908	0.927015
XAC0768	Chromosome	-0.032	0.74899	0.99849	-0.795056	0.773038	0.969829
XAC0769	Chromosome	-0.132	0.34001	0.97061	-0.183498	0.613171	0.93494
XAC0770	Chromosome	0.022	0.86073	0.99891	0.170639	0.471157	0.911756
XAC0771	Chromosome	0.031	0.8172	0.99849	-0.0862735	0.834496	0.991612
XAC0772	Chromosome	0.14	0.35519	0.99301	-0.054811	0.81538	0.98349
XAC0773	Chromosome	0.01267	0.90668	0.9987	-0.150023	0.621189	0.93494
XAC0774	Chromosome	-0.04933	0.7107	0.99849	-0.0381365	0.863492	1
XAC0775	Chromosome	-0.043	0.69514	0.99849	-0.0403023	0.890694	1
XAC0776	Chromosome	0.11633	0.3121	0.99043	0.182381	0.401642	0.900285
XAC0777	Chromosome	-0.092	0.42727	0.99711	-0.00930454	0.937611	1
XAC0778	Chromosome	-0.113	0.33334	0.98502	0.238212	0.278113	0.852934
XAC0779	Chromosome	0.046	0.67096	0.99849	-0.121221	0.779002	0.972594
XAC0780	Chromosome	0.067	0.57547	0.99675	0.219255	0.412697	0.902226
XAC0781	Chromosome	0.05867	0.58053	0.99849	0.0517812	0.655392	0.950758
XAC0782	Chromosome	-0.39467	0.01031	0.36653	-0.160809	0.61527	0.93494
XAC0783	Chromosome	0.11567	0.36391	0.9947	0.0869221	0.685795	0.955862
XAC0784	Chromosome	0.21867	0.07805	0.81923	0.148254	0.504367	0.916451
XAC0785	Chromosome	-0.03633	0.75422	0.99849	0.174256	0.393476	0.899793
XAC0786	Chromosome	0.15333	0.4098	0.99572	-0.090944	0.630367	0.939265
XAC0787	Chromosome	-0.098	0.51498	0.99849	-0.0535617	0.840235	0.995543
XAC0788	Chromosome	-0.016	0.91423	0.9987	0.193201	0.436101	0.911756
XAC0789	Chromosome	0.06433	0.58389	0.99849	-0.33215	0.207121	0.795897
XAC0790	Chromosome	-0.07367	0.71727	0.99655	0.293067	0.376851	0.894314
XAC0791	Chromosome	0.02433	0.88275	0.99849	-0.00402067	1	1
XAC0792	Chromosome	0.05367	0.68549	0.99711	-0.270641	0.321443	0.867957
XAC0793	Chromosome	-0.06367	0.55019	0.99849	-0.767734	0.182744	0.763289
XAC0794	Chromosome	0.046	0.75797	0.9987	-0.0980978	0.752908	0.969829
XAC0795	Chromosome	-0.81	0	3e-05	-1.02286	0.00131704	0.0646994
XAC0796	Chromosome	-0.06167	0.74696	0.99849	-0.646568	0.0892056	0.632593
XAC0797	Chromosome	0.16467	0.21514	0.92881	0.191736	0.595647	0.934258
XAC0798	Chromosome	0.19267	0.17021	0.93048	0.272942	0.249975	0.827397
XAC0799	Chromosome	0.158	0.13841	0.93791	-0.031058	0.977189	1
XAC0800	Chromosome	-0.21633	0.09221	0.77191	0.0944146	0.900784	1
XAC0801	Chromosome	-0.06067	0.60725	0.99849	0.225761	0.466672	0.911756
XAC0802	Chromosome	-0.60267	0	0.00012	-0.528076	0.153259	0.728066
XAC0803	Chromosome	-0.199	0.0439	0.60712	-0.180702	0.826951	0.988601
XAC0804	Chromosome	-0.03767	0.72255	0.99849	-0.0144876	0.926652	1
XAC0805	Chromosome	-0.08667	0.45062	0.99572	-0.565456	0.0415266	0.481285
XAC0806	Chromosome	0.12467	0.30943	0.98562	0.097384	0.606113	0.93494
XAC0807	Chromosome	0.15	0.20422	0.88002	-0.170674	0.662201	0.952641
XAC0808	Chromosome	0.02533	0.74945	0.99849	0.146243	0.53226	0.924745
XAC0809	Chromosome	0.02433	0.6456	0.99849	0.0250194	0.897658	1
XAC0810	Chromosome	-0.097	0.44892	0.99572	-2.44284	0.174999	0.753951
XAC0811	Chromosome	-0.01733	0.84232	0.99849	-0.362534	0.229856	0.810497
XAC0812	Chromosome	-0.049	0.65084	0.98988	0.000774745	0.947648	1
XAC0813	Chromosome	0.02533	0.74945	0.99849	0.16726	0.511273	0.916451
XAC0814	Chromosome	-0.15967	0.28216	0.98225	-0.156745	0.488505	0.914242
XAC0815	Chromosome	-0.021	0.84842	0.99849	0.0702577	0.663139	0.952641
XAC0816	Chromosome	0.12367	0.25602	0.97272	0.154007	0.609031	0.93494
XAC0817	Chromosome	-0.707	0	1e-05	-1.23601	1.69e-05	0.00174253
XAC0818	Chromosome	-0.01867	0.43477	0.99654	-0.0369339	0.914741	1
XAC0819	Chromosome	0.00567	0.95396	0.9987	0.250897	0.227424	0.805205
XAC0820	Chromosome	0.044	0.64606	0.99711	-0.486047	0.340269	0.882413
XAC0821	Chromosome	0.06467	0.50565	0.99849	-0.13699	0.706861	0.960564
XAC0822	Chromosome	-0.42367	0.22744	0.97498	-0.720252	0.0556561	0.532979
XAC0823	Chromosome	-0.166	0.33705	0.99127	-0.183167	0.542719	0.927015
XAC0824	Chromosome	-0.05067	0.76877	0.99849	0.0630948	1	1
XAC0825	Chromosome	-0.06033	0.61099	0.99849	1.19952	0.0345693	0.454235
XAC0826	Chromosome	-0.167	0.24635	0.97826	0.209533	0.279394	0.852934
XAC0827	Chromosome	-0.297	0.08541	0.84886	-1.01299	0.0125121	0.293967
XAC0828	Chromosome	-0.22833	0.13286	0.87802	-0.0497715	1	1
XAC0829	Chromosome	-0.218	0.20225	0.96768	-0.17863	0.600613	0.93494
XAC0830	Chromosome	-0.29767	0.1615	0.93801	0.0349391	0.955611	1
XAC0831	Chromosome	-0.11967	0.2553	0.97791	-0.352687	0.215797	0.796902
XAC0832	Chromosome	0.047	0.77003	0.99849	-0.12294	0.557727	0.932059
XAC0833	Chromosome	0.017	0.83368	0.99849	-0.354169	0.151014	0.728066
XAC0834	Chromosome	0.133	0.4286	0.99711	0.428781	0.0685924	0.584618
XAC0835	Chromosome	0.036	0.81745	0.99849	-0.0180413	0.869599	1
XAC0836	Chromosome	-0.06267	0.62489	0.99849	0.255201	0.323573	0.868179
XAC0837	Chromosome	-0.02567	0.81804	0.9987	0.214244	0.48503	0.914242
XAC0838	Chromosome	0.05133	0.7806	0.99849	0.170638	0.474942	0.912069
XAC0839	Chromosome	0.06867	0.63718	0.99849	-0.17986	0.555785	0.932059
XAC0840	Chromosome	-0.02033	0.89253	0.9987	-0.392537	0.125362	0.707539
XAC0841	Chromosome	-0.25233	0.10463	0.89017	-0.172285	0.554405	0.93184
XAC0842	Chromosome	-0.03833	0.73896	0.99849	0.100752	0.572695	0.932219
XAC0843	Chromosome	-0.11533	0.25668	0.98444	-0.356851	0.225462	0.800285
XAC0844	Chromosome	-0.03067	0.79155	0.9987	-0.0171575	0.929345	1
XAC0845	Chromosome	0.02133	0.75521	0.99711	0.141052	0.615006	0.93494
XAC0846	Chromosome	0.04667	0.62272	0.99849	0.155511	0.69604	0.959543
XAC0847	Chromosome	0.04633	0.46486	0.98741	-0.476154	0.468197	0.911756
XAC0848	Chromosome	0.05033	0.61291	0.99849	-0.808033	0.0736418	0.588612
XAC0849	Chromosome	0.09667	0.378	0.98433	-0.265408	0.485465	0.914242
XAC0850	Chromosome	0.09767	0.39787	0.98293	-0.200667	0.475241	0.912069
XAC0851	Chromosome	0.091	0.39311	0.9937	0.357134	0.7297	0.967654
XAC0852	Chromosome	0.00233	0.85233	0.9987	-0.418246	0.212472	0.796902
XAC0853	Chromosome	0.03167	0.556	0.99541	-0.405017	0.387555	0.899793
XAC0854	Chromosome	-0.02467	0.70336	0.99793	-1.74152	0.000452527	0.0271705
XAC0855	Chromosome	-0.003	0.76462	0.99849	0.120158	0.671939	0.954089
XAC0856	Chromosome	-0.01667	0.76843	0.99849	-0.904684	0.0160508	0.325764
XAC0857	Chromosome	-0.03233	0.71251	0.9987	-1.10244	0.0605864	0.553731
XAC0858	Chromosome	-0.09	0.37593	0.98405	-0.449614	0.490932	0.914242
XAC0860	Chromosome	0.03333	0.75826	0.99849	-0.149923	0.663966	0.952641
XAC0861	Chromosome	0.036	0.75946	0.99849	-0.00144779	0.876726	1
XAC0862	Chromosome	0.147	0.2362	0.97824	0.132132	0.506412	0.916451
XAC0863	Chromosome	0.03233	0.74272	0.99849	0.157584	0.533334	0.925003
XAC0864	Chromosome	0.06167	0.59029	0.99711	0.531157	0.0441942	0.499292
XAC0865	Chromosome	0.037	0.72729	0.99849	0.375472	0.139225	0.724641
XAC0866	Chromosome	-0.18967	0.10753	0.90293	0.102101	0.69988	0.959989
XAC0867	Chromosome	0.03567	0.78626	0.99849	-0.355523	0.167691	0.750337
XAC0868	Chromosome	-0.074	0.6729	0.98662	-0.311282	0.1669	0.750337
XAC0869	Chromosome	-0.07033	0.52678	0.99793	-0.132524	0.711143	0.961268
XAC0870	Chromosome	-0.12367	0.27191	0.98029	0.300516	0.422666	0.904873
XAC0871	Chromosome	-0.186	0.22417	0.72472	-0.00509946	0.864825	1
XAC0872	Chromosome	-0.147	0.32847	0.99124	0.0414389	0.807173	0.979854
XAC0873	Chromosome	-0.06833	0.57124	0.99849	0.198421	0.407852	0.902226
XAC0874	Chromosome	-0.03333	0.4732	0.96872	0.0329152	1	1
XAC0875	Chromosome	-0.081	0.42776	0.97571	-1.06072	0.206195	0.795299
XAC0876	Chromosome	0.035	0.54161	0.99711	-0.18378	0.504593	0.916451
XAC0877	Chromosome	0.054	0.63516	0.99711	0.403316	0.275626	0.851862
XAC0878	Chromosome	-0.999	0	0	-1.32836	0.000228648	0.0152069
XAC0879	Chromosome	-1.01633	0	0	-1.51236	0.0210329	0.360815
XAC0880	Chromosome	-0.883	0	0	-0.534327	0.111672	0.680902
XAC0881	Chromosome	0.18467	0.39965	0.68802	-0.0588779	0.822182	0.985767
XAC0882	Chromosome	0.07967	0.4665	0.99572	-0.0351508	0.932261	1
XAC0883	Chromosome	0.10933	0.41738	0.99262	0.221247	0.324988	0.868841
XAC0884	Chromosome	0.02733	0.72896	0.99849	0.164743	0.892427	1
XAC0885	Chromosome	-0.04033	0.69809	0.99849	0.00587694	1	1
XAC0886	Chromosome	-0.03633	0.75316	0.9987	0.222723	0.475294	0.912069
XAC0887	Chromosome	0.11567	0.31823	0.92648	0.10899	0.682902	0.955862
XAC0888	Chromosome	0.09733	0.42536	0.99711	0.168189	0.431774	0.911756
XAC0889	Chromosome	0.09667	0.37422	0.98551	-0.127535	0.596521	0.934258
XAC0890	Chromosome	0.09267	0.42943	0.99572	0.259835	0.361445	0.890404
XAC0891	Chromosome	0.01233	0.73825	0.99849	0.0763181	0.616671	0.93494
XAC0892	Chromosome	-0.23033	0.10338	0.87832	-0.331965	0.367762	0.890841
XAC0893	Chromosome	-0.03567	0.77018	0.99849	-0.0688909	0.681341	0.955862
XAC0894	Chromosome	-0.05067	0.58086	0.99711	0.259661	0.490634	0.914242
XAC0895	Chromosome	-0.00933	0.64589	0.99849	0.471511	0.666302	0.952806
XAC0896	Chromosome	0.00467	0.92918	0.9987	-0.381661	0.325488	0.868841
XAC0897	Chromosome	0.07067	0.49892	0.99711	0.00100634	0.937708	1
XAC0898	Chromosome	0.17533	0.08683	0.84989	0.463132	0.322702	0.868179
XAC0899	Chromosome	0.13267	0.30182	0.97165	0.158339	1	1
XAC0900	Chromosome	-0.22033	0.14629	0.94902	0.0689842	0.722223	0.96393
XAC0901	Chromosome	0.18333	0.22997	0.97462	0.180541	0.413119	0.902226
XAC0902	Chromosome	0.19133	0.07435	0.80563	0.283591	0.184008	0.766343
XAC0903	Chromosome	-0.18333	0.21979	0.97132	0.420476	0.210349	0.796902
XAC0904	Chromosome	-0.009	0.75492	0.99849	-0.588228	0.342967	0.882686
XAC0905	Chromosome	-0.04633	0.66135	0.99849	-0.125994	0.709803	0.960564
XAC0906	Chromosome	-0.03333	0.80406	0.99849	-0.285157	0.234298	0.818811
XAC0907	Chromosome	-0.09833	0.40596	0.99572	-0.0563771	0.746516	0.968788
XAC0908	Chromosome	-0.052	0.59714	0.99711	-0.174581	0.58928	0.933142
XAC0909	Chromosome	0.08233	0.4321	0.99572	0.473917	0.05561	0.532979
XAC0910	Chromosome	0.09067	0.40887	0.99711	0.108281	0.653148	0.949734
XAC0911	Chromosome	0.07367	0.50708	0.99711	0.514537	0.0262297	0.393718
XAC0912	Chromosome	0.02033	0.86174	0.99849	0.122468	0.663935	0.952641
XAC0913	Chromosome	0.07333	0.59172	0.99849	0.258807	0.315202	0.865153
XAC0914	Chromosome	-0.025	0.7938	0.99849	-0.409538	0.123944	0.705943
XAC0915	Chromosome	-0.017	0.77731	0.9987	0.0635825	0.756055	0.969829
XAC0916	Chromosome	-0.23367	0.41142	0.99609	-0.189904	0.669767	0.954004
XAC0917	Chromosome	-0.07867	0.66525	0.99849	0.164456	0.582904	0.932219
XAC0918	Chromosome	0.09	0.45814	0.98741	-0.402909	0.187621	0.768802
XAC0919	Chromosome	0.00067	0.89399	0.9987	1.40105	0.0237333	0.380496
XAC0920	Chromosome	0.16167	0.20046	0.93777	-0.188486	0.58262	0.932219
XAC0921	Chromosome	-0.05133	0.74475	0.9982	-0.109816	0.91844	1
XAC0922	Chromosome	0.129	0.38521	0.99572	-0.254315	0.413037	0.902226
XAC0923	Chromosome	-0.16033	0.22687	0.97325	-0.48229	0.0547182	0.532979
XAC0924	Chromosome	-0.02333	0.82042	0.99882	-0.409054	0.149058	0.728066
XAC0925	Chromosome	0.036	0.80397	0.99849	0.0312821	1	1
XAC0926	Chromosome	-0.144	0.18343	0.96325	0.163719	0.520533	0.920651
XAC0927	Chromosome	0.183	0.15674	0.94823	0.126469	0.439003	0.911756
XAC0928	Chromosome	0.16033	0.18341	0.88004	0.634641	0.0154721	0.32234
XAC0929	Chromosome	0.14233	0.28258	0.93346	-0.35058	0.265699	0.845024
XAC0930	Chromosome	0.02733	0.84207	0.99849	-0.89709	0.0525984	0.52911
XAC0931	Chromosome	0.10533	0.38269	0.99552	0.359027	0.293744	0.859171
XAC0932	Chromosome	-0.17467	0.16386	0.94478	0.270878	0.311267	0.864351
XAC0933	Chromosome	0.189	0.10349	0.87696	-0.611996	0.133501	0.715043
XAC0934	Chromosome	0.122	0.34232	0.96117	1.14843	0.25889	0.838347
XAC0935	Chromosome	-0.1	0.44156	0.99301	0.285502	1	1
XAC0936	Chromosome	-0.05567	0.61857	0.99711	-0.210508	0.450977	0.911756
XAC0937	Chromosome	-0.09733	0.41033	0.98464	-0.230901	0.382953	0.898797
XAC0938	Chromosome	0.03233	0.71149	0.99849	-0.11363	0.719733	0.963559
XAC0939	Chromosome	-0.077	0.5419	0.99711	0.0475057	0.921161	1
XAC0940	Chromosome	0.02	0.77817	0.99849	0.53453	0.0651187	0.574509
XAC0941	Chromosome	0.03867	0.84104	0.99849	-0.0185386	0.847383	0.998974
XAC0942	Chromosome	0.05433	0.71674	0.99849	0.34654	0.138423	0.724641
XAC0943	Chromosome	0.09133	0.50279	0.99384	-0.341477	0.148208	0.728066
XAC0944	Chromosome	0.081	0.5664	0.99711	-0.00672379	1	1
XAC0945	Chromosome	0.03167	0.78563	0.99849	-0.139973	0.585912	0.932219
XAC0946	Chromosome	0.03367	0.52696	0.97264	0.118456	0.676072	0.954089
XAC0947	Chromosome	-0.016	0.84501	0.99849	-0.41672	0.10013	0.654858
XAC0948	Chromosome	0.00833	0.86579	0.9987	-0.104447	0.685724	0.955862
XAC0950	Chromosome	-0.045	0.82816	0.99849	0.239069	0.362028	0.890404
XAC0951	Chromosome	0.001	0.97775	0.99912	0.338013	0.216698	0.796902
XAC0952	Chromosome	0.01667	0.88936	0.9987	0.310786	0.252045	0.829217
XAC0953	Chromosome	-0.011	0.82827	0.99849	0.259307	0.399705	0.900285
XAC0957	Chromosome	0.051	0.6665	0.99117	0.0495076	0.822271	0.985767
XAC0959	Chromosome	-0.22867	0.16601	0.9583	0.180173	0.411135	0.902226
XAC0960	Chromosome	-0.187	0.18593	0.95867	0.429918	0.0756317	0.596635
XAC0961	Chromosome	-0.04133	0.72159	0.99849	-0.18618	0.559978	0.932219
XAC0962	Chromosome	-0.01467	0.89777	0.99849	0.574996	0.0150835	0.32152
XAC0963	Chromosome	-0.01267	0.85428	0.99849	0.299682	0.282428	0.854082
XAC0964	Chromosome	-0.05733	0.59604	0.99793	-0.138059	0.600174	0.93494
XAC0965	Chromosome	-0.04133	0.72159	0.99849	0.0688871	0.771545	0.969829
XAC0966	Chromosome	-0.029	0.82108	0.99884	0.176065	0.480152	0.912069
XAC0967	Chromosome	-0.03833	0.7685	0.99849	0.351672	0.216513	0.796902
XAC0968	Chromosome	-0.05033	0.66833	0.99849	0.366259	0.175072	0.753951
XAC0969	Chromosome	-0.16	0.17428	0.95345	0.172272	0.437234	0.911756
XAC0970	Chromosome	0.06567	0.56417	0.99849	-0.106784	0.768626	0.969829
XAC0971	Chromosome	-0.23833	0.08751	0.85045	0.271676	0.322672	0.868179
XAC0972	Chromosome	-0.18167	0.23623	0.97565	0.0486727	0.914285	1
XAC0973	Chromosome	-0.227	0.10119	0.84289	0.0264193	0.931512	1
XAC0974	Chromosome	-0.23333	0.09381	0.86699	0.0434763	0.974243	1
XAC0975	Chromosome	-0.21533	0.06958	0.81319	0.262631	0.30407	0.864351
XAC0976	Chromosome	-0.14467	0.20651	0.96765	0.433548	0.0612002	0.558161
XAC0977	Chromosome	-0.11867	0.29757	0.98984	-0.1681	0.418116	0.903608
XAC0978	Chromosome	-0.12233	0.29364	0.98345	0.278367	0.266096	0.845024
XAC0979	Chromosome	-0.066	0.53684	0.99711	-0.200444	0.480758	0.912069
XAC0980	Chromosome	-0.05	0.65924	0.99849	-0.732126	0.0146277	0.317767
XAC0981	Chromosome	-0.02133	0.85179	0.99849	0.542263	0.024081	0.381327
XAC0982	Chromosome	-0.10133	0.48455	0.99711	0.0986641	0.715162	0.962368
XAC0983	Chromosome	-0.08033	0.43479	0.99661	0.18029	0.407803	0.902226
XAC0984	Chromosome	-0.133	0.30025	0.98343	0.286042	0.217038	0.796902
XAC0985	Chromosome	0.013	0.88218	0.99891	0.506098	0.0337911	0.445362
XAC0986	Chromosome	-0.097	0.50988	0.99471	-0.0844242	0.540192	0.927015
XAC0987	Chromosome	-0.161	0.2454	0.97426	0.620748	0.0131413	0.298998
XAC0988	Chromosome	-0.08233	0.56243	0.99609	0.546906	0.0249522	0.386625
XAC0989	Chromosome	-0.03633	0.7235	0.99849	0.0439252	0.856498	1
XAC0990	Chromosome	-0.04433	0.69513	0.99849	0.369536	0.0706594	0.584618
XAC0991	Chromosome	-0.093	0.42506	0.98804	0.0600731	0.730821	0.967684
XAC0992	Chromosome	-0.02833	0.8357	0.99849	0.033117	0.767602	0.969829
XAC0993	Chromosome	-0.00167	0.96062	0.99891	0.600758	0.0180398	0.343551
XAC0994	Chromosome	0.102	0.4031	0.99391	-0.0420103	0.830721	0.990268
XAC0995	Chromosome	-0.004	0.92613	0.9987	0.33501	0.201716	0.793482
XAC0996	Chromosome	0.045	0.67969	0.99849	0.859703	0.000545986	0.0310565
XAC0997	Chromosome	-0.11067	0.31873	0.99163	0.425266	0.112113	0.680923
XAC0998	Chromosome	-0.225	0.06285	0.7565	-0.258015	0.258893	0.838347
XAC0999	Chromosome	-0.14867	0.26408	0.97789	-0.0156819	0.912191	1
XAC1000	Chromosome	0.069	0.5337	0.99711	-0.12162	0.519637	0.920505
XAC1001	Chromosome	0.02767	0.83634	0.99849	0.0549775	0.713141	0.962368
XAC1002	Chromosome	0.22	0.0797	0.82541	0.226539	0.435965	0.911756
XAC1003	Chromosome	-0.06233	0.62916	0.99849	0.065911	1	1
XAC1004	Chromosome	-0.10967	0.57294	0.99849	0.301875	0.214531	0.796902
XAC1005	Chromosome	0.107	0.40682	0.99572	0.0797263	0.779889	0.972594
XAC1006	Chromosome	0.24833	0.01301	0.39683	0.340814	0.178144	0.7548
XAC1007	Chromosome	-0.07867	0.55522	0.99609	0.244056	0.349145	0.88601
XAC1008	Chromosome	-0.04033	0.74529	0.99849	0.320365	0.49671	0.915536
XAC1009	Chromosome	-0.041	0.72259	0.99849	0.72793	0.100326	0.655149
XAC1010	Chromosome	0.11833	0.28399	0.91088	-0.0666927	1	1
XAC1011	Chromosome	0.134	0.26173	0.9829	-0.11581	0.630023	0.939265
XAC1012	Chromosome	0.091	0.72291	0.99849	0.155737	0.742798	0.967797
XAC1013	Chromosome	0.164	0.37151	0.99471	0.190416	0.503115	0.916451
XAC1014	Chromosome	0.037	0.74479	0.99849	0.926578	0.00254709	0.103878
XAC1015	Chromosome	0.131	0.31008	0.98954	-0.786579	0.133434	0.715043
XAC1016	Chromosome	0.191	0.11951	0.90582	0.357371	0.190542	0.774165
XAC1017	Chromosome	-0.19867	0.17711	0.95912	-0.222844	0.47048	0.911756
XAC1018	Chromosome	-0.12833	0.25238	0.98054	-0.0912546	0.979329	1
XAC1019	Chromosome	-0.05933	0.55611	0.99849	0.0961048	0.640306	0.943193
XAC1020	Chromosome	0.054	0.65273	0.99717	-0.143372	0.63162	0.940448
XAC1021	Chromosome	0.02733	0.53321	0.99849	0.196161	0.441429	0.911756
XAC1022	Chromosome	-0.08733	0.48291	0.99849	0.414693	0.0682751	0.584618
XAC1023	Chromosome	-0.03467	0.71123	0.99849	-0.609368	0.070152	0.584618
XAC1024	Chromosome	0.03067	0.73139	0.99711	-0.180391	0.589238	0.933142
XAC1028	Chromosome	0.04067	0.75713	0.99873	0.45304	0.0820559	0.620123
XAC1029	Chromosome	-0.057	0.60199	0.99849	-0.0470225	0.990675	1
XAC1030	Chromosome	-0.47367	0.01006	0.35519	-0.496571	0.0328488	0.440699
XAC1031	Chromosome	-0.162	0.17645	0.94975	0.0487993	0.709343	0.960564
XAC1032	Chromosome	0.04933	0.62766	0.99849	0.159862	0.481247	0.912069
XAC1033	Chromosome	0.00267	0.93023	0.99849	-0.00558371	0.940425	1
XAC1034	Chromosome	0.273	0.03093	0.58987	0.194011	0.411707	0.902226
XAC1035	Chromosome	0.015	0.80845	0.99849	0.10029	0.849737	1
XAC1036	Chromosome	-0.06233	0.63176	0.99849	-0.246933	0.254887	0.83272
XAC1037	Chromosome	0.00533	0.79811	0.99849	-0.262827	0.622175	0.93494
XAC1038	Chromosome	-0.051	0.62615	0.98741	-0.67565	0.167771	0.750337
XAC1039	Chromosome	0.108	0.3374	0.98699	-0.0392054	0.879104	1
XAC1040	Chromosome	0.07867	0.44635	0.99711	0.220771	0.385466	0.898797
XAC1041	Chromosome	-0.00433	0.76958	0.99849	0.134924	0.631752	0.940448
XAC1042	Chromosome	-0.02	0.72095	0.99849	-0.0848009	0.800797	0.979791
XAC1043	Chromosome	0.011	0.80101	0.99873	-0.242292	0.327732	0.869625
XAC1044	Chromosome	0.04533	0.71751	0.99849	0.696722	0.00445581	0.148173
XAC1045	Chromosome	0.196	0.15625	0.9249	0.0197521	0.833861	0.991469
XAC1046	Chromosome	0.23167	0.0609	0.77835	0.136983	0.532429	0.924745
XAC1047	Chromosome	-0.11467	0.34422	0.97974	0.142163	0.452179	0.911756
XAC1051	Chromosome	-0.16567	0.16359	0.93997	-0.534736	0.0309839	0.434684
XAC1052	Chromosome	0.19267	0.19988	0.96156	0.297462	0.412124	0.902226
XAC1054	Chromosome	0.047	0.63847	0.99849	0.0247525	0.981845	1
XAC1055	Chromosome	0.01633	0.62593	0.99619	0.254245	0.339447	0.882399
XAC1056	Chromosome	0.17367	0.19099	0.96636	-0.0979688	0.669516	0.954004
XAC1057	Chromosome	0.03967	0.70257	0.99849	0.281638	0.297784	0.860591
XAC1058	Chromosome	0.024	0.54392	0.98641	-0.0023141	1	1
XAC1059	Chromosome	-0.01533	0.86727	0.99849	-1.5312	0.0160354	0.325764
XAC1060	Chromosome	-0.06233	0.51725	0.99849	-0.470142	0.787215	0.973668
XAC1061	Chromosome	-0.07767	0.62373	0.99849	1.43913	2.12e-05	0.00213165
XAC1062	Chromosome	0.00767	0.93698	0.9987	0.0173464	0.863466	1
XAC1063	Chromosome	0.02867	0.55899	0.98326	0.781734	0.122034	0.702822
XAC1064	Chromosome	0.00833	0.92664	0.99891	0.266543	0.412516	0.902226
XAC1065	Chromosome	0.11367	0.27851	0.96466	0.390431	0.566216	0.932219
XAC1066	Chromosome	0.03667	0.73809	0.99849	-0.849453	0.0625469	0.56567
XAC1067	Chromosome	0.05033	0.4138	0.99403	-0.431758	0.251262	0.828531
XAC1068	Chromosome	0.03067	0.73433	0.9987	-0.122602	0.658758	0.952641
XAC1069	Chromosome	-0.041	0.67309	0.99849	-0.644329	0.0313718	0.437484
XAC1072	Chromosome	0.12	0.34126	0.97691	0.442471	0.474265	0.912069
XAC1074	Chromosome	0.134	0.28723	0.97942	-0.23052	0.495454	0.915114
XAC1075	Chromosome	0.009	0.91977	0.9987	-0.330868	0.50654	0.916451
XAC1077	Chromosome	0.025	0.85823	0.9987	0.0616412	0.727591	0.966916
XAC1078	Chromosome	0.03333	0.76139	0.99849	0.426593	0.0821954	0.620123
XAC1079	Chromosome	0.012	0.89428	0.99849	0.245785	0.373145	0.892916
XAC1080	Chromosome	-0.20967	0.12948	0.92398	-0.163032	0.622324	0.93494
XAC1081	Chromosome	0.07033	0.5487	0.99711	0.516654	0.0384035	0.464587
XAC1085	Chromosome	0.35833	0.04965	0.74686	0.237551	0.310216	0.864351
XAC1086	Chromosome	0.13267	0.36535	0.99433	0.356144	0.160741	0.740813
XAC1087	Chromosome	-0.001	0.90657	0.9987	0.307308	0.169006	0.750337
XAC1088	Chromosome	-0.447	0.01226	0.40285	-0.16743	0.529189	0.924745
XAC1089	Chromosome	-0.01767	0.71857	0.99849	0.0574648	0.800552	0.979791
XAC1090	Chromosome	0.09367	0.43749	0.99471	0.205369	0.320513	0.867432
XAC1091	Chromosome	0.04867	0.64579	0.99849	0.171328	0.584048	0.932219
XAC1093	Chromosome	0.026	0.822	0.99849	0.54438	0.108937	0.677605
XAC1094	Chromosome	0.15067	0.16328	0.95594	0.378374	0.33223	0.873619
XAC1095	Chromosome	-0.13967	0.26619	0.98608	0.00518309	0.904983	1
XAC1096	Chromosome	-0.00567	0.96682	0.99912	-0.001524	0.736434	0.967797
XAC1097	Chromosome	-0.02033	0.82266	0.99849	-0.0618523	0.807487	0.979854
XAC1098	Chromosome	0.001	0.9639	0.99891	0.0455712	0.55353	0.93184
XAC1099	Chromosome	-0.07533	0.5597	0.99849	0.740005	0.0539169	0.532979
XAC1100	Chromosome	-0.14367	0.27274	0.98727	-0.244766	0.549555	0.931292
XAC1101	Chromosome	0.048	0.68707	0.99849	-0.312018	0.17612	0.753951
XAC1104	Chromosome	0.14367	0.14421	0.94453	-0.60297	0.0524163	0.52911
XAC1105	Chromosome	-0.04233	0.6833	0.99711	-0.396265	0.365442	0.890404
XAC1106	Chromosome	-0.02033	0.82266	0.99849	-0.639889	0.0368585	0.459435
XAC1107	Chromosome	0.12033	0.28979	0.83651	0.109325	0.796542	0.978323
XAC1109	Chromosome	-0.035	0.78954	0.99849	0.396081	0.0856584	0.627799
XAC1110	Chromosome	0.13933	0.18141	0.96091	-0.0936107	0.56858	0.932219
XAC1111	Chromosome	0.17033	0.20422	0.81609	-0.173901	0.380256	0.896318
XAC1112	Chromosome	-0.06967	0.55357	0.99849	0.0488759	0.920344	1
XAC1113	Chromosome	-0.01	0.90982	0.99877	0.189183	0.438935	0.911756
XAC1114	Chromosome	-0.001	0.84219	0.99849	0.242464	0.419045	0.903608
XAC1115	Chromosome	0.01767	0.77782	0.99849	0.172899	0.55376	0.93184
XAC1116	Chromosome	-0.017	0.71583	0.9987	0.157873	0.533291	0.925003
XAC1117	Chromosome	0.03567	0.66708	0.99849	-0.162627	0.508853	0.916451
XAC1118	Chromosome	0.115	0.31292	0.99141	0.0765331	0.966251	1
XAC1119	Chromosome	-0.00167	0.85995	0.9987	-0.0639023	0.757015	0.969829
XAC1120	Chromosome	0.07133	0.62027	0.99849	0.595097	0.198362	0.790681
XAC1121	Chromosome	-0.22067	0.05214	0.75036	0.239594	0.364116	0.890404
XAC1122	Chromosome	-0.009	0.85743	0.99849	-0.133089	0.669118	0.954004
XAC1123	Chromosome	0.01867	0.86977	0.99849	0.159239	0.51186	0.916451
XAC1124	Chromosome	-0.66533	0	0.00015	0.0266568	0.71442	0.962368
XAC1126	Chromosome	-0.071	0.72627	0.99849	0.472342	0.0595137	0.547399
XAC1127	Chromosome	0.088	0.65108	0.99849	0.43749	0.0710921	0.585392
XAC1128	Chromosome	0.11733	0.31395	0.99006	0.216505	0.578294	0.932219
XAC1129	Chromosome	-0.102	0.47654	0.99711	0.351981	0.137501	0.72138
XAC1130	Chromosome	-0.03967	0.68221	0.99849	-0.203766	0.478229	0.912069
XAC1131	Chromosome	0.05833	0.61527	0.99849	-0.202058	0.465125	0.911756
XAC1132	Chromosome	-0.02633	0.80129	0.99849	0.0092471	0.987443	1
XAC1133	Chromosome	0.095	0.37955	0.99471	0.232305	0.552409	0.93184
XAC1135	Chromosome	-0.18067	0.14729	0.869	-0.25734	0.420186	0.903608
XAC1136	Chromosome	-0.00467	0.68127	0.99849	-0.118049	0.740454	0.967797
XAC1137	Chromosome	-0.28133	0.22	0.97005	-0.146923	0.590409	0.933213
XAC1138	Chromosome	-0.154	0.27938	0.97795	0.215665	0.286884	0.858854
XAC1139	Chromosome	-0.03933	0.65247	0.99711	0.0170831	0.936386	1
XAC1140	Chromosome	-0.08133	0.5054	0.99849	0.37041	0.153621	0.728655
XAC1141	Chromosome	-0.106	0.40512	0.99572	-0.282022	0.540567	0.927015
XAC1142	Chromosome	0.302	0.0284	0.54289	-0.0803989	0.772973	0.969829
XAC1143	Chromosome	-0.11	0.70938	0.99849	0.309023	0.272844	0.849912
XAC1144	Chromosome	-0.07333	0.53726	0.99396	-0.186539	0.533861	0.925003
XAC1145	Chromosome	0.04033	0.65065	0.99849	-0.104803	0.743345	0.967916
XAC1146	Chromosome	-0.12567	0.22242	0.92707	-0.605271	0.0742627	0.591229
XAC1147	Chromosome	0.01533	0.77437	0.99849	0.27539	0.433279	0.911756
XAC1148	Chromosome	0.04333	0.64945	0.99849	-0.0620865	0.772147	0.969829
XAC1149	Chromosome	-0.02233	0.88633	0.9987	0.123039	0.698303	0.959565
XAC1150	Chromosome	-0.00133	0.93232	0.9987	-0.56409	0.0294063	0.420907
XAC1151	Chromosome	-0.16333	0.31126	0.9886	-0.314285	0.29601	0.860591
XAC1152	Chromosome	0.16967	0.19241	0.93198	-0.132201	0.687674	0.956197
XAC1153	Chromosome	0.26433	0.0698	0.81015	0.203033	0.476529	0.912069
XAC1154	Chromosome	0.092	0.42483	0.99612	0.442366	0.0567666	0.539345
XAC1155	Chromosome	0.06567	0.65084	0.99849	-0.114591	0.698309	0.959565
XAC1156	Chromosome	-0.01733	0.87667	0.99884	-0.190657	0.404341	0.900285
XAC1157	Chromosome	-0.116	0.30416	0.89322	-0.16997	0.751782	0.969829
XAC1158	Chromosome	0.15133	0.25635	0.98261	0.21779	0.336164	0.879152
XAC1159	Chromosome	-0.149	0.24969	0.9768	-0.0881524	0.788354	0.973668
XAC1160	Chromosome	0.07633	0.67836	0.99849	-0.314635	0.276269	0.851862
XAC1161	Chromosome	0.02033	0.73562	0.99849	-0.781733	0.0295014	0.420907
XAC1162	Chromosome	0.077	0.44369	0.99678	0.0835522	0.820617	0.984878
XAC1163	Chromosome	-0.163	0.27431	0.98157	-0.98762	2.85e-05	0.00273848
XAC1164	Chromosome	0.143	0.19366	0.96417	-0.233562	0.426813	0.908532
XAC1165	Chromosome	0.10633	0.30993	0.97892	0.762619	0.139343	0.724641
XAC1166	Chromosome	0.11167	0.52423	0.99587	-0.157214	0.698007	0.959565
XAC1167	Chromosome	0.152	0.37242	0.99516	0.280263	0.219572	0.796902
XAC1168	Chromosome	-0.117	0.32808	0.97909	0.49889	0.09283	0.642086
XAC1169	Chromosome	0.02367	0.82452	0.99849	-2.23395	0.174327	0.753951
XAC1170	Chromosome	-0.06467	0.60828	0.99711	-0.328124	0.25396	0.832452
XAC1171	Chromosome	-0.77833	0	4e-05	-1.56143	2.03e-07	2.66e-05
XAC1172	Chromosome	-1.17167	0	4e-05	-1.40731	5.15e-05	0.00454522
XAC1173	Chromosome	-0.01567	0.90192	0.99849	0.105423	0.66344	0.952641
XAC1174	Chromosome	0.01267	0.85045	0.99849	-0.163126	0.616258	0.93494
XAC1175	Chromosome	0.03533	0.73462	0.99849	-0.178958	0.583986	0.932219
XAC1176	Chromosome	0.17933	0.14288	0.92955	-0.121507	0.586313	0.932219
XAC1177	Chromosome	0.08967	0.60387	0.99849	0.13814	0.578571	0.932219
XAC1178	Chromosome	0.09267	0.623	0.99849	0.125231	0.490383	0.914242
XAC1179	Chromosome	0.20033	0.08232	0.849	0.140531	0.617224	0.93494
XAC1180	Chromosome	0.062	0.68436	0.99849	-0.51376	0.0809449	0.617151
XAC1181	Chromosome	-0.2	0.09182	0.78812	0.242095	0.612509	0.93494
XAC1182	Chromosome	0.003	0.89339	0.9987	-0.256457	0.349471	0.88601
XAC1183	Chromosome	0.01833	0.83891	0.9987	0.324904	0.302653	0.864017
XAC1184	Chromosome	-0.15933	0.26392	0.98263	-0.15338	0.60183	0.93494
XAC1185	Chromosome	0.09433	0.37001	0.99262	0.443004	0.0948569	0.646777
XAC1186	Chromosome	0.13067	0.31468	0.98745	0.0245315	0.897932	1
XAC1187	Chromosome	-0.074	0.67905	0.99849	0.233097	0.362932	0.890404
XAC1188	Chromosome	0.06833	0.69035	0.99849	0.187062	0.466955	0.911756
XAC1189	Chromosome	-0.04533	0.77164	0.99849	0.104237	0.64372	0.943786
XAC1190	Chromosome	0.05167	0.58915	0.99849	-0.103296	0.766068	0.969829
XAC1191	Chromosome	0.05167	0.58915	0.99849	0.0568196	0.893758	1
XAC1192	Chromosome	0.03967	0.84187	0.99849	-0.0802316	0.801626	0.979791
XAC1193	Chromosome	0.02067	0.88821	0.99849	-0.494267	0.0442625	0.499292
XAC1194	Chromosome	0.072	0.58758	0.99849	0.034775	0.932366	1
XAC1195	Chromosome	-0.065	0.63989	0.99849	0.437407	0.167759	0.750337
XAC1196	Chromosome	-0.03367	0.68091	0.99711	-0.119418	0.943098	1
XAC1197	Chromosome	-0.04433	0.64232	0.99849	-0.119632	1	1
XAC1198	Chromosome	-0.07367	0.60706	0.99609	-0.493714	0.214478	0.796902
XAC1199	Chromosome	0.04567	0.61004	0.99541	0.126588	0.706058	0.960564
XAC1200	Chromosome	0.15367	0.13212	0.90948	-0.234455	0.282718	0.854082
XAC1201	Chromosome	-0.01067	0.87274	0.99873	0.407989	0.0699609	0.584618
XAC1202	Chromosome	-0.03133	0.6554	0.99849	0.26471	0.255594	0.833283
XAC1203	Chromosome	-0.09467	0.84715	0.99849	1.04602	0.000157198	0.0111404
XAC1204	Chromosome	0.267	0.02588	0.56638	0.225073	0.369156	0.890967
XAC1205	Chromosome	0.03067	0.59812	0.99711	0.616267	0.0375102	0.461732
XAC1206	Chromosome	-0.039	0.79173	0.99849	-0.0234836	0.94435	1
XAC1207	Chromosome	0.025	0.79519	0.9987	0.296811	0.276978	0.852832
XAC1208	Chromosome	-0.75833	0	0	-1.18598	5.42e-06	0.000617004
XAC1209	Chromosome	-0.03033	0.79954	0.9987	0.462877	0.224618	0.800193
XAC1210	Chromosome	-0.058	0.70272	0.99849	-0.142602	0.572066	0.932219
XAC1211	Chromosome	-0.01367	0.9218	0.99849	-0.00995274	0.998002	1
XAC1212	Chromosome	0.04467	0.74196	0.99849	0.0173532	0.714647	0.962368
XAC1213	Chromosome	-0.05167	0.70233	0.99849	-0.00542007	0.974195	1
XAC1214	Chromosome	-0.33133	0.24339	0.97991	0.361665	0.151855	0.728066
XAC1215	Chromosome	-0.08233	0.58655	0.94879	-0.314389	0.247242	0.827397
XAC1216	Chromosome	0.16333	0.21135	0.97062	-0.228137	0.390365	0.899793
XAC1217	Chromosome	-0.04733	0.64745	0.99849	-0.19801	0.413974	0.902226
XAC1218	Chromosome	-0.206	0.21139	0.96783	-0.406952	0.155358	0.729455
XAC1219	Chromosome	-0.45733	0.08826	0.8662	-0.423967	0.0914564	0.63715
XAC1220	Chromosome	-0.208	0.10012	0.88751	-0.754557	0.00712171	0.215075
XAC1221	Chromosome	-0.05467	0.67574	0.99849	-0.00807993	0.914424	1
XAC1222	Chromosome	0.02667	0.77249	0.99849	-0.191491	0.505145	0.916451
XAC1223	Chromosome	0.12667	0.26343	0.96683	0.425297	0.125176	0.707539
XAC1224	Chromosome	0.07333	0.48316	0.99711	0.0650267	0.832087	0.990443
XAC1225	Chromosome	0.04967	0.62849	0.99849	-0.0246312	0.935049	1
XAC1226	Chromosome	0.12267	0.32844	0.99231	-0.165907	0.578772	0.932219
XAC1227	Chromosome	0.04033	0.71388	0.99849	0.219103	0.364757	0.890404
XAC1228	Chromosome	-0.27333	0.06862	0.7994	-0.666017	0.0275973	0.405793
XAC1229	Chromosome	-0.19133	0.1043	0.87204	-0.462022	0.0802029	0.615888
XAC1230	Chromosome	0.07533	0.58359	0.99849	0.133788	0.605057	0.93494
XAC1231	Chromosome	0.16567	0.24796	0.97863	0.179084	0.466756	0.911756
XAC1232	Chromosome	0.179	0.18686	0.73962	0.0490279	0.929196	1
XAC1233	Chromosome	-0.02567	0.83324	0.99849	-0.200615	0.423945	0.906141
XAC1234	Chromosome	-0.29667	0.02375	0.54938	-0.669607	0.00428615	0.144758
XAC1235	Chromosome	-0.297	0.03594	0.65125	-0.508126	0.0460265	0.505006
XAC1236	Chromosome	-0.31167	0.02239	0.53423	-0.230195	0.410779	0.902226
XAC1237	Chromosome	0.06733	0.68399	0.99849	0.0984257	0.694898	0.959543
XAC1238	Chromosome	0.02433	0.82318	0.9987	-0.00609078	0.947603	1
XAC1239	Chromosome	0.10233	0.40685	0.99572	0.0956466	0.634618	0.942847
XAC1240	Chromosome	-0.02867	0.76122	0.99849	-0.0272946	0.938148	1
XAC1241	Chromosome	-0.96833	0	0	-0.709058	0.0172149	0.334106
XAC1242	Chromosome	-0.01967	0.88969	0.99865	0.203389	0.57107	0.932219
XAC1243	Chromosome	0.03767	0.74697	0.99849	0.14473	0.483049	0.913618
XAC1244	Chromosome	-0.02567	0.82219	0.99849	-0.0938077	0.724791	0.965439
XAC1245	Chromosome	-0.21833	0.07543	0.81528	-0.124862	0.701223	0.959989
XAC1246	Chromosome	-0.09933	0.36723	0.99471	0.218406	0.425239	0.906917
XAC1247	Chromosome	0.056	0.58429	0.99849	0.0181008	0.898532	1
XAC1248	Chromosome	0.07233	0.54502	0.99711	0.0472875	0.961481	1
XAC1249	Chromosome	0.026	0.76414	0.99849	0.302265	0.263363	0.844597
XAC1250	Chromosome	0.00467	0.91048	0.9987	-0.279369	0.32579	0.868841
XAC1251	Chromosome	-0.38533	0.00428	0.18138	-0.923863	0.000148173	0.0108568
XAC1252	Chromosome	-0.195	0.28526	0.9813	-0.115228	0.64246	0.94356
XAC1253	Chromosome	-0.04067	0.77646	0.99849	0.255219	0.266574	0.845024
XAC1254	Chromosome	0.05733	0.59409	0.99849	0.311981	0.171055	0.753205
XAC1255	Chromosome	-0.03833	0.82074	0.99849	0.756895	0.0157935	0.325075
XAC1256	Chromosome	0.18567	0.12124	0.86858	-0.0839973	0.908069	1
XAC1258	Chromosome	0.027	0.83433	0.99895	0.349392	0.146401	0.728066
XAC1259	Chromosome	-0.06533	0.59386	0.99849	0.219764	0.354584	0.887843
XAC1260	Chromosome	0.074	0.56933	0.99849	0.32325	0.110227	0.68009
XAC1261	Chromosome	0.003	0.80347	0.99849	0.953918	2.75e-05	0.00269739
XAC1262	Chromosome	-0.00333	0.73641	0.99849	-0.0167204	0.964361	1
XAC1263	Chromosome	0.08667	0.35296	0.97633	-0.185956	0.561677	0.932219
XAC1264	Chromosome	-0.129	0.24443	0.97602	-0.0957115	0.762743	0.969829
XAC1265	Chromosome	0.90667	0	7e-05	1.25213	3.96e-08	5.7e-06
XAC1266	Chromosome	1.96967	0	7e-05	4.54414	2e-76	4.32e-73
XAC1267	Chromosome	0.55033	2e-05	0.00179	0.730905	0.00250677	0.103208
XAC1268	Chromosome	0.38633	0.00233	0.10265	0.477189	0.0375821	0.461732
XAC1269	Chromosome	-0.148	0.20084	0.96057	-0.134658	0.602622	0.93494
XAC1270	Chromosome	0.08467	0.42877	0.99572	-0.0390465	0.949501	1
XAC1271	Chromosome	0.11067	0.31822	0.99006	0.123811	0.516257	0.918428
XAC1272	Chromosome	0.15033	0.16685	0.95456	0.756138	0.0127504	0.296134
XAC1273	Chromosome	0.059	0.59097	0.99849	0.341555	0.136864	0.720058
XAC1274	Chromosome	0.08133	0.48464	0.99572	0.224867	0.31086	0.864351
XAC1275	Chromosome	0.06567	0.53978	0.98829	-0.339117	0.329719	0.871256
XAC1276	Chromosome	0.036	0.73926	0.99743	0.130786	0.62803	0.938432
XAC1277	Chromosome	0.143	0.22716	0.97061	-0.0834682	0.857057	1
XAC1278	Chromosome	0.03633	0.75093	0.99849	-0.283711	0.29838	0.860591
XAC1279	Chromosome	0.27367	0.01936	0.41387	0.115816	0.623726	0.93494
XAC1280	Chromosome	0.153	0.2226	0.97029	0.295021	0.317398	0.867432
XAC1281	Chromosome	0.16067	0.17188	0.92547	0.453239	0.0836934	0.624848
XAC1282	Chromosome	0.212	0.09761	0.88442	0.336712	0.152056	0.728066
XAC1283	Chromosome	0.13867	0.23176	0.92977	0.379095	0.104332	0.666575
XAC1284	Chromosome	0.15167	0.20531	0.9611	0.648183	0.0205513	0.355765
XAC1285	Chromosome	0.33933	0.02357	0.54679	0.352779	0.167221	0.750337
XAC1286	Chromosome	0.17933	0.11265	0.89042	0.179533	0.487438	0.914242
XAC1287	Chromosome	0.13833	0.50582	0.99793	0.141531	0.636488	0.942847
XAC1288	Chromosome	-0.00967	0.93172	0.99914	-0.0656301	0.917998	1
XAC1289	Chromosome	0.23067	0.07874	0.7819	0.0998607	0.711334	0.961268
XAC1290	Chromosome	-0.13	0.36078	0.93916	-0.170075	0.571806	0.932219
XAC1291	Chromosome	0.018	0.6978	0.99849	-0.164856	0.489753	0.914242
XAC1292	Chromosome	-0.021	0.85472	0.99849	0.115188	0.81464	0.983437
XAC1293	Chromosome	-0.00367	0.926	0.99873	-0.119595	0.684039	0.955862
XAC1294	Chromosome	-0.11133	0.37452	0.99433	-0.244936	0.455163	0.911756
XAC1295	Chromosome	-0.07867	0.49858	0.99849	0.441181	0.0559773	0.533827
XAC1296	Chromosome	-0.03067	0.77647	0.99849	-0.651984	0.0326908	0.440699
XAC1297	Chromosome	-0.10967	0.34079	0.99332	-0.109568	0.747211	0.968788
XAC1298	Chromosome	-0.03933	0.73551	0.99849	0.460767	0.291592	0.859171
XAC1299	Chromosome	-0.03367	0.55345	0.99711	-0.00446831	1	1
XAC1300	Chromosome	-0.29233	0.06568	0.78665	0.0324617	0.949136	1
XAC1301	Chromosome	0.09267	0.60282	0.99849	-0.0722606	0.745859	0.968788
XAC1302	Chromosome	0.06767	0.61487	0.99849	0.326723	0.501058	0.916451
XAC1303	Chromosome	0.094	0.41426	0.99479	0.0761665	0.770573	0.969829
XAC1304	Chromosome	0.057	0.54103	0.99849	-0.123169	0.588024	0.933142
XAC1305	Chromosome	-0.03	0.85072	0.99849	-0.319449	0.234741	0.819037
XAC1306	Chromosome	0.18933	0.15881	0.93419	0.169443	0.435204	0.911756
XAC1307	Chromosome	0.13433	0.30814	0.98571	-0.388045	0.206369	0.795299
XAC1308	Chromosome	0.13833	0.17678	0.9437	-0.0722194	0.71776	0.963559
XAC1309	Chromosome	0.049	0.62894	0.99849	0.164194	0.554395	0.93184
XAC1310	Chromosome	0.03767	0.64424	0.99711	-0.164911	0.511632	0.916451
XAC1311	Chromosome	0.051	0.63054	0.99793	0.212995	0.589636	0.933142
XAC1312	Chromosome	-0.056	0.87792	0.99849	0.547325	0.0518441	0.52859
XAC1313	Chromosome	-0.178	0.63081	0.99849	0.680039	0.0360773	0.459435
XAC1314	Chromosome	-0.07133	0.70734	0.99849	0.0257682	0.898107	1
XAC1315	Chromosome	-0.11233	0.56451	0.99849	0.0338815	0.953528	1
XAC1316	Chromosome	0.08333	0.42434	0.99711	0.0624041	0.919111	1
XAC1317	Chromosome	-0.172	0.2748	0.98902	-0.218774	0.392262	0.899793
XAC1318	Chromosome	0.25767	0.05776	0.77213	0.117992	0.601922	0.93494
XAC1319	Chromosome	-0.08033	0.6014	0.99849	-0.730062	0.0109923	0.274373
XAC1320	Chromosome	-0.199	0.2336	0.97595	-0.141714	0.614002	0.93494
XAC1321	Chromosome	0.042	0.83342	0.99849	-0.0607705	1	1
XAC1322	Chromosome	-0.168	0.11658	0.91088	-0.144517	0.597535	0.934258
XAC1323	Chromosome	-0.08433	0.46452	0.99572	-0.199331	0.479734	0.912069
XAC1324	Chromosome	-0.17667	0.09338	0.86306	-0.445375	0.125598	0.707539
XAC1325	Chromosome	0.01133	0.88019	0.99849	0.141369	0.556157	0.932059
XAC1326	Chromosome	-0.098	0.38045	0.9937	-0.565267	0.0219436	0.362069
XAC1327	Chromosome	-0.07233	0.55254	0.99849	0.149529	0.450412	0.911756
XAC1328	Chromosome	0.095	0.40937	0.99471	0.117268	0.570453	0.932219
XAC1329	Chromosome	0.08	0.58124	0.99849	0.404156	0.107759	0.676112
XAC1330	Chromosome	0.00867	0.92015	0.9987	-0.02588	1	1
XAC1331	Chromosome	-0.01333	0.5296	0.99042	0.175135	0.43871	0.911756
XAC1332	Chromosome	0.00533	0.8864	0.99849	0.0357673	0.706144	0.960564
XAC1333	Chromosome	0.07433	0.47636	0.99384	0.111523	0.695908	0.959543
XAC1334	Chromosome	-0.11867	0.45267	0.99711	-0.0964394	0.79648	0.978323
XAC1335	Chromosome	0.15833	0.24434	0.97953	0.574331	0.0348633	0.45671
XAC1336	Chromosome	0.12367	0.29432	0.98	-0.251278	0.310996	0.864351
XAC1337	Chromosome	-0.376	0.01171	0.3546	1.11111	1.53e-05	0.001625
XAC1338	Chromosome	-0.05167	0.59651	0.99849	-0.300021	0.409098	0.902226
XAC1339	Chromosome	0.15633	0.20843	0.94867	0.204299	0.674268	0.954089
XAC1340	Chromosome	0.07233	0.58204	0.99849	0.211867	0.492635	0.914591
XAC1341	Chromosome	0.07867	0.58603	0.99849	0.0110591	0.991627	1
XAC1342	Chromosome	0.11233	0.52937	0.99401	-0.112027	0.719204	0.963559
XAC1343	Chromosome	0.166	0.2373	0.97712	-0.473967	0.0949956	0.646777
XAC1344	Chromosome	0.019	0.88995	0.99849	-0.159347	0.527636	0.924745
XAC1345	Chromosome	-0.013	0.75721	0.99849	-0.136683	0.603339	0.93494
XAC1346	Chromosome	-0.064	0.68096	0.99849	-0.788646	0.00178807	0.0790367
XAC1347	Chromosome	0.155	0.22759	0.9735	0.162253	0.777598	0.971878
XAC1348	Chromosome	0.005	0.94593	0.9991	0.0223822	0.890841	1
XAC1349	Chromosome	0.082	0.41279	0.99572	0.144904	0.503314	0.916451
XAC1350	Chromosome	0.00367	0.90604	0.9987	-0.106028	0.690091	0.95658
XAC1351	Chromosome	0.03967	0.70296	0.99711	0.156241	0.579673	0.932219
XAC1352	Chromosome	-0.062	0.57252	0.99711	0.0892367	0.710674	0.961268
XAC1353	Chromosome	-0.29567	0.13	0.9277	-0.0693882	0.879672	1
XAC1354	Chromosome	-0.272	0.08261	0.80959	0.0701313	0.677025	0.954089
XAC1355	Chromosome	-0.054	0.70638	0.99849	-0.461825	0.172355	0.753951
XAC1356	Chromosome	-0.12433	0.36577	0.99348	0.0624295	0.715666	0.962368
XAC1357	Chromosome	-0.06733	0.64169	0.99849	0.14659	0.598877	0.934908
XAC1358	Chromosome	-0.124	0.32357	0.96627	0.559531	0.130881	0.712615
XAC1359	Chromosome	-0.02233	0.81315	0.99849	0.0124901	0.852942	1
XAC1360	Chromosome	0.027	0.75486	0.99849	0.0302758	0.911039	1
XAC1361	Chromosome	0.06367	0.49863	0.99403	-0.29851	0.435269	0.911756
XAC1362	Chromosome	-0.05267	0.71348	0.99849	-0.192493	0.441883	0.911756
XAC1363	Chromosome	-0.16967	0.20135	0.96675	-0.929913	0.000724099	0.0388782
XAC1364	Chromosome	-0.23333	0.22211	0.97193	0.0351424	0.82715	0.988601
XAC1365	Chromosome	-0.079	0.62027	0.99849	-0.297994	0.373615	0.892916
XAC1366	Chromosome	-0.19067	0.17875	0.94577	0.57239	0.102057	0.660469
XAC1367	Chromosome	-0.032	0.81321	0.9987	-0.936536	0.0272496	0.404811
XAC1368	Chromosome	-0.08433	0.54064	0.99849	0.28083	0.208636	0.796902
XAC1369	Chromosome	-0.08633	0.48409	0.99793	-0.062486	0.925701	1
XAC1370	Chromosome	-0.06967	0.55603	0.99711	-0.241513	0.432138	0.911756
XAC1371	Chromosome	0.02033	0.8433	0.9987	-0.081824	0.557234	0.932059
XAC1372	Chromosome	0.24233	0.03268	0.52378	0.472826	0.0762158	0.600147
XAC1373	Chromosome	-0.007	0.62828	0.99711	-0.296903	0.364065	0.890404
XAC1374	Chromosome	0.03667	0.65985	0.99849	0.906007	0.0557267	0.532979
XAC1375	Chromosome	0.32667	0.00305	0.14102	0.0312096	0.869577	1
XAC1376	Chromosome	0.079	0.49894	0.99849	0.345887	0.251244	0.828531
XAC1377	Chromosome	0.145	0.15222	0.94679	0.330088	0.2791	0.852934
XAC1378	Chromosome	-0.01367	0.90693	0.9987	0.115187	0.676709	0.954089
XAC1379	Chromosome	0.101	0.40145	0.99572	0.210956	0.360458	0.890404
XAC1380	Chromosome	0.128	0.29204	0.98464	0.155794	0.656691	0.951684
XAC1381	Chromosome	-0.14	0.35089	0.98602	-0.220628	0.610528	0.93494
XAC1382	Chromosome	-0.10567	0.34813	0.92565	-0.154923	0.910041	1
XAC1383	Chromosome	-0.16033	0.11091	0.88126	-0.415021	0.327034	0.869625
XAC1384	Chromosome	0.04133	0.69336	0.99849	-0.107524	0.686852	0.955862
XAC1385	Chromosome	-0.12467	0.26827	0.98154	-0.019945	0.947021	1
XAC1386	Chromosome	0.011	0.89002	0.99849	0.11578	0.624788	0.935236
XAC1387	Chromosome	-0.08367	0.5051	0.99849	-0.0817374	0.708612	0.960564
XAC1388	Chromosome	-0.26767	0.03918	0.65766	-0.315544	0.223585	0.799467
XAC1389	Chromosome	-0.059	0.60197	0.99849	-0.136472	0.749615	0.969829
XAC1390	Chromosome	0.11033	0.35816	0.97691	-0.678221	0.145406	0.728066
XAC1391	Chromosome	0.04033	0.70481	0.99849	-0.136939	0.808454	0.979854
XAC1392	Chromosome	0.028	0.78006	0.99849	0.503149	0.129996	0.712615
XAC1393	Chromosome	0.06467	0.553	0.99572	0.083253	0.818833	0.983729
XAC1394	Chromosome	-0.09167	0.34971	0.99332	-0.161258	0.686931	0.955862
XAC1395	Chromosome	-0.29533	0.03132	0.54776	0.078541	0.625083	0.935352
XAC1396	Chromosome	-0.04167	0.64267	0.99401	-0.112203	0.707145	0.960564
XAC1397	Chromosome	-0.02333	0.85561	0.99849	0.13111	0.463735	0.911756
XAC1398	Chromosome	-0.09467	0.41706	0.99541	-0.793824	0.0955122	0.646977
XAC1399	Chromosome	-0.04733	0.69707	0.99849	-0.242575	0.452119	0.911756
XAC1400	Chromosome	0.019	0.86831	0.99849	0.406691	0.0734875	0.588612
XAC1401	Chromosome	-0.04933	0.69855	0.98954	0.0769048	0.883249	1
XAC1402	Chromosome	-0.12567	0.28828	0.98086	0.611032	0.0527223	0.52911
XAC1403	Chromosome	0.02033	0.82303	0.99884	0.412449	0.139001	0.724641
XAC1404	Chromosome	-0.06033	0.75351	0.99849	0.167936	0.464737	0.911756
XAC1405	Chromosome	0.03067	0.66713	0.99849	0.314053	0.224713	0.800193
XAC1406	Chromosome	0.13133	0.21933	0.93686	-0.0480356	0.817267	0.983729
XAC1407	Chromosome	-0.06367	0.53081	0.99711	-0.502618	0.128004	0.710348
XAC1408	Chromosome	0.009	0.45673	0.99672	0.229593	0.298315	0.860591
XAC1409	Chromosome	0.10467	0.4212	0.99678	0.306327	0.249657	0.827397
XAC1410	Chromosome	0.024	0.83981	0.99849	0.374971	0.0575281	0.540571
XAC1411	Chromosome	-0.01867	0.89392	0.99849	0.135892	0.606188	0.93494
XAC1412	Chromosome	0.503	0.05198	0.75995	0.582897	0.0556701	0.532979
XAC1413	Chromosome	0.044	0.65565	0.99849	0.136919	0.578136	0.932219
XAC1414	Chromosome	-0.061	0.64428	0.99849	-0.137253	0.616372	0.93494
XAC1415	Chromosome	-0.05433	0.67124	0.99711	0.103253	0.622796	0.93494
XAC1416	Chromosome	-0.22667	0.13494	0.73431	-0.452469	0.0675196	0.583774
XAC1417	Chromosome	0.096	0.47279	0.99711	0.311267	0.221818	0.799467
XAC1418	Chromosome	-0.05033	0.63618	0.99849	0.0977861	0.614116	0.93494
XAC1419	Chromosome	0.15233	0.39302	0.9947	0.363692	0.112697	0.681464
XAC1420	Chromosome	0.04467	0.68536	0.99849	-0.0580317	0.783628	0.973
XAC1421	Chromosome	0.10933	0.46564	0.99711	0.429817	0.122676	0.702822
XAC1422	Chromosome	0.10833	0.44477	0.99711	0.337889	0.189002	0.771633
XAC1423	Chromosome	0.13867	0.4805	0.99849	-0.793586	0.00817173	0.227912
XAC1424	Chromosome	0.11833	0.39497	0.99246	-0.0337389	0.913919	1
XAC1425	Chromosome	-0.03633	0.83486	0.99849	-0.0422969	0.742103	0.967797
XAC1426	Chromosome	-0.31333	0.29116	0.99023	0.535412	0.0374605	0.461732
XAC1427	Chromosome	-0.597	0.10812	0.89901	-0.186946	0.371006	0.892365
XAC1428	Chromosome	0.032	0.77406	0.99849	0.107473	0.568798	0.932219
XAC1429	Chromosome	0.09067	0.40565	0.99572	0.207075	0.351839	0.887843
XAC1430	Chromosome	0.066	0.55467	0.99711	0.237904	0.3019	0.864017
XAC1431	Chromosome	0.07267	0.50577	0.99711	0.0194733	0.884252	1
XAC1432	Chromosome	0.152	0.27316	0.98792	0.149249	0.604007	0.93494
XAC1433	Chromosome	0.20733	0.27163	0.98257	0.103902	0.677047	0.954089
XAC1434	Chromosome	0.09567	0.40302	0.99572	0.018281	0.932459	1
XAC1435	Chromosome	0.035	0.80293	0.99849	0.539993	0.0494327	0.521006
XAC1436	Chromosome	0.057	0.5385	0.99572	-0.1108	1	1
XAC1437	Chromosome	0.063	0.52528	0.98815	0.446939	0.155408	0.729455
XAC1438	Chromosome	-0.12467	0.59062	0.99849	0.447857	0.0662963	0.576658
XAC1439	Chromosome	0.59367	0.01916	0.49797	0.848812	0.00081516	0.0429749
XAC1440	Chromosome	0.132	0.40562	0.99246	-0.219671	0.593349	0.934258
XAC1441	Chromosome	0.16833	0.12442	0.92373	0.250752	0.314994	0.865153
XAC1442	Chromosome	0.00367	0.94597	0.99891	0.160317	0.90804	1
XAC1443	Chromosome	0.04867	0.68776	0.99849	-0.296112	0.480904	0.912069
XAC1444	Chromosome	0.19267	0.12204	0.88872	0.0170848	0.90176	1
XAC1445	Chromosome	0.263	0.11578	0.78522	0.375785	0.101527	0.658819
XAC1446	Chromosome	0.103	0.45898	0.99711	0.331228	0.127762	0.710348
XAC1448	Chromosome	0.09933	0.34199	0.98858	-0.231957	0.407444	0.902226
XAC1449	Chromosome	0.07967	0.46818	0.98641	-0.396046	0.125954	0.707539
XAC1450	Chromosome	-0.082	0.5116	0.99711	0.0757884	0.678311	0.954538
XAC1451	Chromosome	-0.043	0.69501	0.99849	0.547	0.0229901	0.376463
XAC1452	Chromosome	-0.085	0.7999	0.99849	-0.439089	0.148275	0.728066
XAC1453	Chromosome	-0.07333	0.75737	0.99849	0.20498	0.293697	0.859171
XAC1454	Chromosome	-0.03567	0.83409	0.99849	-0.183141	0.536113	0.925935
XAC1455	Chromosome	-0.394	0.00226	0.11223	-0.715049	0.00354703	0.127782
XAC1456	Chromosome	-0.06467	0.60053	0.99849	0.0327467	0.906409	1
XAC1457	Chromosome	0.00967	0.68517	0.99849	0.0380161	0.833907	0.991469
XAC1458	Chromosome	-0.04333	0.74816	0.99849	-0.285226	0.223349	0.799467
XAC1459	Chromosome	-0.026	0.75455	0.99849	-0.167948	0.567481	0.932219
XAC1460	Chromosome	0.15833	0.26229	0.95735	0.291043	0.163689	0.747069
XAC1461	Chromosome	0.13033	0.30313	0.98367	0.43783	0.072003	0.586016
XAC1462	Chromosome	0.04267	0.73319	0.99849	-0.136507	0.654707	0.95015
XAC1463	Chromosome	-0.04533	0.73835	0.99732	-0.109269	0.702168	0.960271
XAC1464	Chromosome	-0.09667	0.47829	0.98719	-0.161959	0.535353	0.925871
XAC1465	Chromosome	-0.09433	0.47026	0.99849	-0.259983	0.181008	0.758235
XAC1466	Chromosome	0.30867	0.08524	0.83819	0.663148	0.00315919	0.12086
XAC1467	Chromosome	-0.01033	0.94924	0.99903	-0.150358	0.589603	0.933142
XAC1468	Chromosome	-0.064	0.63066	0.99328	-0.961253	0.0696331	0.584618
XAC1469	Chromosome	0.21467	0.08508	0.82805	0.570749	0.159513	0.739095
XAC1470	Chromosome	0.09633	0.42926	0.99711	-0.119826	0.553086	0.93184
XAC1471	Chromosome	-0.04633	0.78698	0.99849	-0.51612	0.0217724	0.362069
XAC1472	Chromosome	0.006	0.8173	0.99849	0.0500305	0.78001	0.972594
XAC1473	Chromosome	-0.017	0.74305	0.99849	-0.182354	0.473153	0.912069
XAC1474	Chromosome	0.00467	0.90549	0.9987	0.449011	0.144844	0.728066
XAC1475	Chromosome	0.01733	0.74512	0.99849	0.283243	0.300219	0.862356
XAC1476	Chromosome	0.02167	0.87192	0.9987	0.210321	0.306276	0.864351
XAC1477	Chromosome	-0.04767	0.68326	0.99849	-0.0596784	0.804116	0.979854
XAC1478	Chromosome	-0.098	0.52559	0.92131	-0.0599271	0.911037	1
XAC1479	Chromosome	0.19067	0.15628	0.94738	0.199494	0.34342	0.882686
XAC1480	Chromosome	-0.07433	0.56643	0.99849	0.159679	0.5452	0.92827
XAC1481	Chromosome	-0.06133	0.58467	0.99849	0.118046	0.871523	1
XAC1482	Chromosome	0.03933	0.76145	0.9987	0.289286	0.41741	0.903608
XAC1483	Chromosome	-0.01367	0.57189	0.99849	-0.00495998	0.984562	1
XAC1484	Chromosome	0.01733	0.74512	0.99849	0.361445	0.265777	0.845024
XAC1485	Chromosome	-0.00733	0.84071	0.9987	0.0821318	0.755099	0.969829
XAC1486	Chromosome	0.042	0.74253	0.99849	0.175555	0.594348	0.934258
XAC1487	Chromosome	-0.06567	0.71229	0.99849	0.217538	0.43529	0.911756
XAC1488	Chromosome	-0.25	0.32857	0.99207	0.0142879	1	1
XAC1489	Chromosome	-0.25833	0.14346	0.94489	-1.53358	0.00173131	0.0786904
XAC1490	Chromosome	0.112	0.35215	0.99161	0.057652	0.918481	1
XAC1491	Chromosome	-0.033	0.70126	0.99849	-0.753686	0.0573262	0.539916
XAC1492	Chromosome	0.13067	0.40823	0.99572	0.187118	0.350135	0.886265
XAC1493	Chromosome	-0.12167	0.29227	0.98366	-0.202449	0.378751	0.894721
XAC1494	Chromosome	-0.187	0.22279	0.9653	0.024329	0.966908	1
XAC1495	Chromosome	-0.11967	0.26524	0.97831	-0.424501	0.0545292	0.532979
XAC1496	Chromosome	-0.093	0.45363	0.97474	-0.160436	0.468104	0.911756
XAC1497	Chromosome	-0.028	0.84932	0.9987	0.0435438	0.892305	1
XAC1498	Chromosome	-0.14933	0.39693	0.79094	-0.315082	0.241941	0.826966
XAC1499	Chromosome	-0.01933	0.86995	0.99903	-0.489814	0.115377	0.686563
XAC1500	Chromosome	-0.105	0.32422	0.97411	0.338615	0.566226	0.932219
XAC1501	Chromosome	-0.038	0.60237	0.99609	0.0453541	1	1
XAC1502	Chromosome	0.03733	0.753	0.9987	-0.106195	0.576855	0.932219
XAC1503	Chromosome	-0.09733	0.45212	0.99609	-0.292421	0.176956	0.753951
XAC1506	Chromosome	-0.12233	0.28962	0.92427	-0.0764738	0.804385	0.979854
XAC1507	Chromosome	-0.00567	0.58492	0.99849	-0.254596	0.325787	0.868841
XAC1508	Chromosome	-0.08367	0.62193	0.9987	-0.330453	0.111637	0.680902
XAC1509	Chromosome	-0.13733	0.29136	0.98538	0.0682462	0.848573	0.999831
XAC1510	Chromosome	-0.127	0.24063	0.97804	-0.269648	0.265197	0.845024
XAC1512	Chromosome	0.13233	0.24816	0.89286	-0.155817	0.572215	0.932219
XAC1513	Chromosome	0.06367	0.67657	0.99793	-0.192776	0.421097	0.903956
XAC1514	Chromosome	-0.414	0.00424	0.18263	-0.0866596	0.801222	0.979791
XAC1515	Chromosome	0.081	0.5673	0.99799	-0.365681	0.361645	0.890404
XAC1516	Chromosome	-0.084	0.53504	0.99849	0.167275	0.440851	0.911756
XAC1517	Chromosome	-0.12267	0.30688	0.98651	0.303211	0.205388	0.795299
XAC1518	Chromosome	-0.11167	0.50082	0.9937	-0.290538	0.641522	0.94356
XAC1519	Chromosome	-0.11033	0.33299	0.97433	0.156193	0.550758	0.931505
XAC1520	Chromosome	0.051	0.62144	0.99849	-0.169645	0.467872	0.911756
XAC1521	Chromosome	-0.26667	0.1109	0.89849	0.0730965	0.643871	0.943786
XAC1522	Chromosome	-0.08833	0.53195	0.99711	-0.066385	0.821372	0.985236
XAC1523	Chromosome	-0.127	0.24063	0.97804	-0.0997232	0.769792	0.969829
XAC1524	Chromosome	-0.12367	0.30957	0.99207	0.404072	0.250771	0.828531
XAC1525	Chromosome	0.19633	0.22156	0.96534	-0.0280845	0.917182	1
XAC1526	Chromosome	0.03567	0.38373	0.98741	-0.249998	0.473827	0.912069
XAC1527	Chromosome	-0.114	0.31367	0.98045	-0.261699	0.496189	0.915114
XAC1528	Chromosome	-0.07567	0.52128	0.99711	-0.0697045	0.844198	0.997503
XAC1529	Chromosome	0.011	0.78196	0.99849	-0.25544	0.385106	0.898797
XAC1530	Chromosome	-0.06033	0.64824	0.99849	0.278243	0.254139	0.832452
XAC1531	Chromosome	-0.04167	0.73462	0.9987	-0.0967365	0.822981	0.986072
XAC1532	Chromosome	-0.07467	0.53611	0.99711	0.316404	0.219918	0.796902
XAC1533	Chromosome	0.089	0.42971	0.99609	0.151264	0.518016	0.9191
XAC1534	Chromosome	0.17367	0.18502	0.94579	0.184801	0.478068	0.912069
XAC1535	Chromosome	0.09	0.4417	0.99711	0.189122	0.463857	0.911756
XAC1536	Chromosome	0.02067	0.84074	0.99891	0.535867	0.121915	0.702822
XAC1537	Chromosome	0.05167	0.73597	0.99849	0.235703	0.318765	0.867432
XAC1538	Chromosome	-0.01967	0.86897	0.9987	0.187989	0.417122	0.903608
XAC1539	Chromosome	0.05867	0.65548	0.99849	-0.00395832	0.980661	1
XAC1540	Chromosome	-0.12433	0.30632	0.98364	0.363276	0.358821	0.890404
XAC1541	Chromosome	0.00533	0.92557	0.9987	0.207777	0.415695	0.903494
XAC1542	Chromosome	0.176	0.15669	0.94909	0.471413	0.0379169	0.461732
XAC1543	Chromosome	-0.27833	0.16324	0.92873	-0.486903	0.0570731	0.539703
XAC1544	Chromosome	0.14467	0.17763	0.95813	-0.347698	0.232604	0.814867
XAC1545	Chromosome	0.02433	0.84836	0.9987	-0.0985763	0.799018	0.979347
XAC1546	Chromosome	-0.029	0.83831	0.99849	0.305591	0.222674	0.799467
XAC1547	Chromosome	0.015	0.87218	0.9987	0.569952	0.0360215	0.459435
XAC1548	Chromosome	-0.075	0.51988	0.99541	-0.895002	0.00233872	0.0991205
XAC1549	Chromosome	-0.15133	0.18894	0.96586	0.201936	0.29207	0.859171
XAC1550	Chromosome	0.13067	0.36016	0.98585	0.314901	0.214265	0.796902
XAC1551	Chromosome	0.025	0.82374	0.99849	0.194055	0.450855	0.911756
XAC1552	Chromosome	0.085	0.55746	0.99711	-0.117065	0.403787	0.900285
XAC1553	Chromosome	-0.00233	0.71024	0.99849	0.0511923	0.830694	0.990268
XAC1554	Chromosome	-0.055	0.75727	0.99849	-0.16583	0.621483	0.93494
XAC1555	Chromosome	0.229	0.1827	0.96179	0.28716	0.283697	0.85485
XAC1556	Chromosome	0.11933	0.52806	0.96282	0.347432	0.155175	0.729455
XAC1557	Chromosome	0.115	0.40907	0.99484	0.2312	0.301506	0.863758
XAC1558	Chromosome	0.23867	0.07568	0.81895	0.253011	0.239651	0.823012
XAC1559	Chromosome	0.01067	0.92014	0.99849	-0.0073593	0.979545	1
XAC1560	Chromosome	0.14733	0.57621	0.99849	0.50086	0.0634563	0.570917
XAC1561	Chromosome	0.18033	0.47983	0.99849	-0.151439	0.608714	0.93494
XAC1562	Chromosome	0.05367	0.76581	0.99849	-0.354924	0.167935	0.750337
XAC1563	Chromosome	1.01633	0.00196	0.09787	-0.698728	0.0197673	0.351468
XAC1564	Chromosome	0.10867	0.34176	0.9931	0.369733	0.133978	0.715043
XAC1566	Chromosome	0.04767	0.68261	0.99849	0.350323	0.397929	0.899793
XAC1567	Chromosome	0.03533	0.79104	0.99849	0.14795	0.511449	0.916451
XAC1568	Chromosome	0.067	0.55187	0.99609	-0.140494	0.736639	0.967797
XAC1569	Chromosome	0.06867	0.61888	0.99817	0.180318	0.373442	0.892916
XAC1570	Chromosome	0.035	0.66982	0.99711	-0.00633052	0.924911	1
XAC1571	Chromosome	0.06433	0.61017	0.99849	-0.178482	0.488954	0.914242
XAC1572	Chromosome	0.45667	0.26545	0.98424	0.0473753	0.960215	1
XAC1573	Chromosome	-0.68833	0.06689	0.80317	0.214425	0.364943	0.890404
XAC1574	Chromosome	-0.031	0.78385	0.9987	0.0686117	0.944831	1
XAC1575	Chromosome	-0.05033	0.66098	0.99711	0.131476	0.585955	0.932219
XAC1576	Chromosome	0.10467	0.40695	0.99572	0.22532	0.409571	0.902226
XAC1577	Chromosome	0.008	0.77826	0.99849	-0.118157	0.624624	0.935236
XAC1578	Chromosome	0.07867	0.43152	0.98502	-0.178384	0.579898	0.932219
XAC1579	Chromosome	-0.13067	0.19048	0.90352	-0.498115	0.151109	0.728066
XAC1580	Chromosome	-0.18233	0.18924	0.96095	-0.002864	0.957671	1
XAC1581	Chromosome	-0.10267	0.36507	0.98602	0.039414	0.87613	1
XAC1582	Chromosome	0.12167	0.37617	0.95404	0.149721	0.5715	0.932219
XAC1583	Chromosome	0.19867	0.16985	0.93796	0.204042	0.624635	0.935236
XAC1584	Chromosome	0.20733	0.13373	0.91675	0.173929	0.468916	0.911756
XAC1585	Chromosome	0.05167	0.68894	0.99849	0.276469	0.276953	0.852832
XAC1586	Chromosome	-0.20367	0.13402	0.8914	-0.0579801	0.879339	1
XAC1587	Chromosome	-0.38667	0.02051	0.49967	-0.0710303	0.963825	1
XAC1588	Chromosome	0.05	0.65733	0.99849	-0.196124	0.580291	0.932219
XAC1589	Chromosome	-0.02833	0.80363	0.9987	-0.139409	0.70968	0.960564
XAC1590	Chromosome	0.01567	0.8718	0.9987	0.0238774	1	1
XAC1591	Chromosome	-0.114	0.41884	0.99572	-0.069514	0.875937	1
XAC1592	Chromosome	-0.09833	0.397	0.99541	-0.122514	0.635213	0.942847
XAC1593	Chromosome	0.08033	0.46938	0.99401	0.188281	0.604211	0.93494
XAC1594	Chromosome	-0.02367	0.81174	0.99849	-0.11138	0.617394	0.93494
XAC1595	Chromosome	0.31667	0.01737	0.48022	0.182776	0.573548	0.932219
XAC1596	Chromosome	0.10233	0.34613	0.99161	0.422488	0.109857	0.68009
XAC1597	Chromosome	-0.18567	0.08419	0.82675	0.219451	0.484505	0.914236
XAC1598	Chromosome	0.04667	0.69914	0.9987	-0.148237	0.681658	0.955862
XAC1599	Chromosome	0.03367	0.76088	0.9987	0.0641541	0.795148	0.978323
XAC1600	Chromosome	0.107	0.42044	0.99711	0.0539912	0.960485	1
XAC1601	Chromosome	-0.01367	0.89896	0.99891	0.29704	0.206079	0.795299
XAC1602	Chromosome	-0.14633	0.15527	0.85583	-0.296958	0.34943	0.88601
XAC1603	Chromosome	0.05967	0.57579	0.99849	0.188149	0.304795	0.864351
XAC1604	Chromosome	0.04633	0.61468	0.99849	-0.149257	0.659423	0.952641
XAC1605	Chromosome	0.01233	0.74751	0.99849	-0.343341	0.470637	0.911756
XAC1606	Chromosome	0.05633	0.60404	0.99849	0.194338	0.828915	0.989889
XAC1607	Chromosome	-0.07533	0.48488	0.99711	-0.557743	0.0792556	0.61512
XAC1608	Chromosome	-0.166	0.12683	0.86012	0.655409	0.153188	0.728066
XAC1609	Chromosome	0.12133	0.2898	0.97233	0.228092	0.378381	0.894721
XAC1610	Chromosome	0.04167	0.65588	0.99849	0.146751	0.694176	0.959543
XAC1611	Chromosome	-0.072	0.47785	0.99711	-0.135239	0.758006	0.969829
XAC1612	Chromosome	-0.00133	0.9768	0.99915	-0.379312	0.254188	0.832452
XAC1613	Chromosome	-0.05667	0.6113	0.99732	-0.287214	0.394724	0.899793
XAC1614	Chromosome	0.08967	0.42554	0.97199	0.1818	0.523203	0.922468
XAC1615	Chromosome	0.008	0.93621	0.99891	0.239562	0.391139	0.899793
XAC1616	Chromosome	0.066	0.53036	0.99849	0.0309152	0.90263	1
XAC1617	Chromosome	0.03633	0.75326	0.99732	0.141026	0.663939	0.952641
XAC1618	Chromosome	0.15433	0.17222	0.94019	0.0977037	0.647964	0.946513
XAC1619	Chromosome	-0.18467	0.10582	0.88956	0.0997602	0.914776	1
XAC1620	Chromosome	-0.172	0.32856	0.99093	0.236085	0.449866	0.911756
XAC1621	Chromosome	-0.156	0.39256	0.99433	0.504029	0.0662304	0.576658
XAC1622	Chromosome	-0.13067	0.41778	0.99711	0.58791	0.0193494	0.351468
XAC1623	Chromosome	0.03433	0.74191	0.99849	-0.0193176	0.956173	1
XAC1624	Chromosome	0.067	0.55296	0.99609	-0.210851	0.399647	0.900285
XAC1625	Chromosome	-0.06567	0.51732	0.99681	0.459512	0.194982	0.785732
XAC1626	Chromosome	0.04467	0.75388	0.9987	0.479727	0.208888	0.796902
XAC1627	Chromosome	0.02933	0.81416	0.99849	0.135225	0.475046	0.912069
XAC1628	Chromosome	0.08633	0.45773	0.99711	-0.0237923	0.88244	1
XAC1629	Chromosome	-0.23433	0.21435	0.97121	-0.88646	0.000599042	0.0332008
XAC1630	Chromosome	-0.10267	0.45244	0.99376	-0.0312003	0.904119	1
XAC1631	Chromosome	-0.03533	0.81282	0.9987	0.0217122	0.969898	1
XAC1632	Chromosome	0.077	0.45867	0.99471	-0.122018	0.814176	0.983426
XAC1633	Chromosome	-0.15333	0.34848	0.99298	-0.0790545	0.84335	0.997211
XAC1634	Chromosome	-0.012	0.75679	0.9987	0.775713	0.10091	0.657967
XAC1635	Chromosome	-0.03233	0.79479	0.99849	0.136374	0.608771	0.93494
XAC1636	Chromosome	-0.25367	0.2415	0.9756	-0.512059	0.121142	0.702822
XAC1637	Chromosome	-0.26367	0.32301	0.99264	0.522395	0.213433	0.796902
XAC1638	Chromosome	-0.259	0.43597	0.99817	0.675831	0.0285366	0.413972
XAC1639	Chromosome	-0.15933	0.27402	0.98064	0.337963	0.395545	0.899793
XAC1640	Chromosome	0.016	0.87341	0.99891	-0.245178	0.367599	0.890841
XAC1641	Chromosome	-0.11767	0.47032	0.99711	-0.0176392	0.911781	1
XAC1642	Chromosome	0.152	0.48169	0.99711	-0.483796	0.0932652	0.643039
XAC1643	Chromosome	0.15	0.35037	0.99262	-0.079475	0.856465	1
XAC1644	Chromosome	0.05	0.74043	0.99891	0.591723	0.130421	0.712615
XAC1645	Chromosome	-0.19933	0.35327	0.67125	-0.0804083	0.801023	0.979791
XAC1646	Chromosome	-0.003	0.9191	0.9987	0.134584	0.55378	0.93184
XAC1647	Chromosome	0.083	0.4524	0.99711	0.148889	0.40333	0.900285
XAC1648	Chromosome	0.002	0.94744	0.99889	-0.251854	0.393437	0.899793
XAC1649	Chromosome	-0.04533	0.71649	0.99849	-0.0427428	0.869821	1
XAC1650	Chromosome	0.10767	0.4625	0.99572	0.176711	0.419046	0.903608
XAC1651	Chromosome	-0.49733	0.01243	0.39703	-0.674968	0.0213838	0.362069
XAC1652	Chromosome	0.09433	0.51523	0.99849	-0.714968	0.0137523	0.306448
XAC1653	Chromosome	-0.074	0.53921	0.99711	0.254069	0.250002	0.827397
XAC1654	Chromosome	-0.08933	0.46899	0.99711	0.474649	0.072883	0.588612
XAC1655	Chromosome	0.14833	0.2107	0.96777	0.159017	0.379009	0.894841
XAC1657	Chromosome	0.06367	0.54893	0.99711	0.5968	0.0941329	0.645169
XAC1658	Chromosome	0.07	0.49934	0.99711	-0.124692	0.889134	1
XAC1659	Chromosome	-0.00433	0.88406	0.99882	-0.287823	0.584903	0.932219
XAC1662	Chromosome	0.178	0.19892	0.96446	-0.125089	0.654352	0.95015
XAC1663	Chromosome	0.029	0.86123	0.99891	0.471006	0.445467	0.911756
XAC1664	Chromosome	-0.11133	0.50815	0.99711	-0.0251788	0.891065	1
XAC1665	Chromosome	-0.16433	0.34371	0.99264	0.214414	0.464408	0.911756
XAC1666	Chromosome	0.022	0.78665	0.99849	-0.177074	0.608244	0.93494
XAC1667	Chromosome	0.109	0.29822	0.97465	0.389267	0.198217	0.790681
XAC1668	Chromosome	-0.087	0.48902	0.99711	-0.473327	0.152815	0.728066
XAC1669	Chromosome	0.031	0.76787	0.9987	0.0515948	0.806053	0.979854
XAC1670	Chromosome	-0.178	0.56542	0.99849	0.214111	0.352354	0.887843
XAC1671	Chromosome	0.06967	0.53164	0.99849	0.192531	0.408662	0.902226
XAC1672	Chromosome	0.23433	0.04409	0.68553	0.313644	0.177142	0.753951
XAC1673	Chromosome	-0.06033	0.74899	0.99849	-0.276782	0.850884	1
XAC1674	Chromosome	-0.07167	0.49193	0.98523	-0.0660813	0.838834	0.994774
XAC1675	Chromosome	-0.11867	0.23736	0.91119	-1.67881	0.193464	0.781632
XAC1676	Chromosome	-0.066	0.52432	0.99711	-0.50598	0.214907	0.796902
XAC1677	Chromosome	-0.11433	0.19917	0.95638	0.0929403	0.895369	1
XAC1678	Chromosome	-0.125	0.21955	0.91665	0.530974	0.678695	0.954555
XAC1679	Chromosome	-0.06433	0.51342	0.99711	-0.575844	0.133582	0.715043
XAC1680	Chromosome	-0.15333	0.11472	0.86936	-0.484189	0.151714	0.728066
XAC1681	Chromosome	-0.21067	0.06106	0.62733	-0.309889	0.453241	0.911756
XAC1682	Chromosome	-0.214	0.05238	0.6495	-0.291715	0.570679	0.932219
XAC1683	Chromosome	-0.34633	0.0121	0.37109	-0.459616	0.152992	0.728066
XAC1684	Chromosome	0.00367	0.6161	0.99793	-0.101055	1	1
XAC1685	Chromosome	0.05733	0.60301	0.98216	-0.923233	0.018151	0.344152
XAC1686	Chromosome	0.11467	0.516	0.99572	-2.32863	0.0448348	0.499539
XAC1687	Chromosome	-0.07567	0.47447	0.98949	0.80674	0.771705	0.969829
XAC1688	Chromosome	-0.04767	0.6345	0.99849	-0.858196	0.173937	0.753951
XAC1689	Chromosome	0.03633	0.79831	0.99849	-0.888783	0.127063	0.708585
XAC1690	Chromosome	-0.02967	0.77268	0.99849	0.0145802	1	1
XAC1691	Chromosome	-0.017	0.82509	0.9987	-0.228744	0.588709	0.933142
XAC1692	Chromosome	-0.041	0.64212	0.98641	0.291088	0.729714	0.967654
XAC1693	Chromosome	-0.00533	0.48846	0.99471	0.297235	0.52102	0.920651
XAC1694	Chromosome	-0.05333	0.5723	0.99711	-0.895941	0.0860742	0.627799
XAC1695	Chromosome	-0.01567	0.5688	0.99711	-0.376134	0.397956	0.899793
XAC1696	Chromosome	-0.016	0.61711	0.99849	-2.00323	0.0171501	0.334106
XAC1697	Chromosome	-0.068	0.50595	0.99609	-0.449881	0.409754	0.902226
XAC1698	Chromosome	-0.04467	0.62973	0.99849	-0.102087	1	1
XAC1699	Chromosome	0.01933	0.67254	0.99849	-0.515411	0.39791	0.899793
XAC1700	Chromosome	-0.11733	0.25149	0.94079	-1.65478	0.0387754	0.466925
XAC1701	Chromosome	-0.082	0.45147	0.99508	-0.7049	0.065119	0.574509
XAC1702	Chromosome	-0.007	0.77616	0.99849	0.308219	0.309121	0.864351
XAC1703	Chromosome	-0.01333	0.5118	0.99849	-0.970225	0.111172	0.680902
XAC1704	Chromosome	-0.04833	0.63359	0.99711	-0.587164	0.3267	0.869625
XAC1705	Chromosome	-0.34867	0.00109	0.05853	-0.404637	0.267548	0.845024
XAC1706	Chromosome	0.07433	0.7684	0.99849	0.00820609	0.860774	1
XAC1707	Chromosome	0.10033	0.54992	0.99849	0.119128	0.715697	0.962368
XAC1708	Chromosome	0.03667	0.72931	0.99849	0.0237632	0.937282	1
XAC1709	Chromosome	-0.07967	0.63593	0.99849	-0.320347	0.213024	0.796902
XAC1710	Chromosome	-0.029	0.77218	0.99849	0.208044	0.352366	0.887843
XAC1711	Chromosome	0.005	0.86294	0.99849	0.490186	0.031027	0.434684
XAC1712	Chromosome	-0.042	0.72388	0.99849	-0.620182	0.017773	0.341478
XAC1713	Chromosome	-0.24433	0.06311	0.78332	-0.113705	0.614871	0.93494
XAC1714	Chromosome	0.21667	0.10912	0.87465	0.168689	0.450398	0.911756
XAC1715	Chromosome	-0.42533	0.04333	0.68547	-0.965858	6.01e-05	0.00509827
XAC1716	Chromosome	-0.02967	0.79374	0.9987	0.152928	0.462942	0.911756
XAC1717	Chromosome	-0.064	0.59135	0.99849	0.100564	0.706011	0.960564
XAC1718	Chromosome	-0.07633	0.69561	0.99849	0.306394	0.529975	0.924745
XAC1719	Chromosome	0.13433	0.37341	0.99572	0.435956	0.0715717	0.585993
XAC1720	Chromosome	0.12867	0.37808	0.99543	-0.0379072	0.965431	1
XAC1721	Chromosome	0.042	0.72369	0.99849	0.180796	0.494272	0.914895
XAC1722	Chromosome	0.14667	0.20117	0.96846	0.839036	0.00801736	0.22653
XAC1723	Chromosome	0.04333	0.65398	0.99732	-0.0610566	0.827644	0.988919
XAC1724	Chromosome	0.02	0.8164	0.99849	-0.0918053	0.71339	0.962368
XAC1725	Chromosome	0.101	0.44023	0.99572	-0.109721	0.551514	0.93184
XAC1726	Chromosome	0.032	0.79182	0.99849	-0.101691	0.55702	0.932059
XAC1727	Chromosome	-0.11033	0.4242	0.99572	-0.0306845	0.860806	1
XAC1728	Chromosome	0.124	0.22767	0.97325	0.0565551	0.596051	0.934258
XAC1729	Chromosome	-0.05767	0.6459	0.99849	-0.13185	0.644608	0.944051
XAC1730	Chromosome	-0.17167	0.25391	0.93016	-0.0187497	0.85065	1
XAC1731	Chromosome	-0.18233	0.09732	0.881	-0.58673	0.0195107	0.351468
XAC1732	Chromosome	-0.01167	0.7774	0.99849	-0.0760253	0.826205	0.988291
XAC1733	Chromosome	-0.03833	0.61574	0.99711	-0.241278	0.465751	0.911756
XAC1734	Chromosome	0.009	0.85906	0.9987	-0.384258	0.197336	0.790681
XAC1735	Chromosome	0.074	0.5306	0.99711	0.272866	0.27914	0.852934
XAC1736	Chromosome	0.18467	0.15118	0.94849	0.244856	0.30008	0.862356
XAC1737	Chromosome	-0.06133	0.6198	0.99849	-0.203688	0.478588	0.912069
XAC1738	Chromosome	-0.01	0.74693	0.99849	-0.032828	0.983386	1
XAC1739	Chromosome	0.02167	0.7912	0.99849	0.270265	0.34203	0.882686
XAC1740	Chromosome	0.02233	0.81167	0.99849	-0.0621211	0.903679	1
XAC1741	Chromosome	0.045	0.81504	0.99849	-0.586692	0.0853931	0.627799
XAC1742	Chromosome	0.17033	0.15375	0.93335	0.135843	0.528194	0.924745
XAC1743	Chromosome	-0.184	0.23362	0.97501	-0.0975657	0.690162	0.95658
XAC1745	Chromosome	-0.03067	0.75328	0.99849	0.148098	0.62642	0.93703
XAC1746	Chromosome	0.00767	0.95425	0.99891	-0.170431	0.536024	0.925935
XAC1747	Chromosome	0.04367	0.638	0.99724	-0.145531	0.656558	0.951684
XAC1748	Chromosome	-0.059	0.59429	0.99711	-0.535407	0.13054	0.712615
XAC1749	Chromosome	-0.398	0.00652	0.2452	-0.278127	0.322976	0.868179
XAC1752	Chromosome	0.15767	0.11765	0.90897	0.478788	0.112148	0.680923
XAC1753	Chromosome	0.028	0.58799	0.99711	-0.00574796	1	1
XAC1754	Chromosome	0.273	0.03672	0.60961	0.468684	0.0722756	0.586016
XAC1755	Chromosome	0.267	0.05184	0.71981	0.458389	0.32727	0.869625
XAC1756	Chromosome	0.26633	0.06219	0.78019	0.530266	0.0232768	0.378291
XAC1757	Chromosome	0.03433	0.7615	0.99849	0.070361	0.947955	1
XAC1758	Chromosome	0.007	0.9156	0.99849	0.2001	0.535524	0.925871
XAC1759	Chromosome	-0.03933	0.7556	0.99849	0.0829041	0.579093	0.932219
XAC1760	Chromosome	-0.17	0.30358	0.9923	-0.294901	0.177486	0.753951
XAC1761	Chromosome	-0.04767	0.78187	0.99849	-0.153496	0.621631	0.93494
XAC1762	Chromosome	-0.18233	0.23418	0.97717	0.00214339	0.821074	0.985152
XAC1763	Chromosome	0.084	0.49483	0.99541	0.158464	0.679088	0.954555
XAC1764	Chromosome	-0.02067	0.87796	0.9987	0.221543	0.33841	0.882356
XAC1765	Chromosome	0.13567	0.18888	0.95853	0.308087	0.24721	0.827397
XAC1766	Chromosome	-0.062	0.65523	0.99609	0.105799	1	1
XAC1767	Chromosome	-0.07433	0.58695	0.99849	0.115226	0.459851	0.911756
XAC1768	Chromosome	-0.01567	0.58357	0.99849	0.0596491	0.706658	0.960564
XAC1769	Chromosome	-0.007	0.88982	0.9987	0.0621441	0.93406	1
XAC1770	Chromosome	-0.015	0.77554	0.99849	-0.557709	0.140138	0.726398
XAC1771	Chromosome	0.124	0.28488	0.89981	-0.0653498	0.857496	1
XAC1772	Chromosome	0.124	0.28488	0.89981	0.105653	0.68356	0.955862
XAC1773	Chromosome	0.121	0.31369	0.89107	0.0347797	0.946541	1
XAC1774	Chromosome	0.17867	0.1063	0.85063	0.11416	0.622105	0.93494
XAC1775	Chromosome	0.004	0.951	0.99891	0.291159	0.291154	0.859171
XAC1776	Chromosome	0.317	0.01248	0.31205	0.356806	0.230427	0.811846
XAC1777	Chromosome	0.13067	0.30483	0.97616	0.476317	0.0314825	0.437617
XAC1778	Chromosome	-0.09367	0.57035	0.99849	-0.206271	0.378654	0.894721
XAC1779	Chromosome	-0.25333	0.06115	0.75885	-0.0162312	0.926575	1
XAC1780	Chromosome	0.05667	0.59182	0.99799	-0.238508	0.576691	0.932219
XAC1781	Chromosome	0.02633	0.40416	0.99553	0.807912	0.0859444	0.627799
XAC1783	Chromosome	0.07333	0.62519	0.99849	0.283178	0.254376	0.832452
XAC1784	Chromosome	-0.08333	0.5771	0.99849	0.339925	0.37792	0.894596
XAC1785	Chromosome	-0.025	0.83663	0.99849	0.177765	0.370695	0.892365
XAC1786	Chromosome	0.00067	0.9423	0.99889	0.217805	0.385257	0.898797
XAC1787	Chromosome	0.09333	0.46904	0.99711	0.29251	0.172594	0.753951
XAC1788	Chromosome	0.08	0.54919	0.99711	0.328886	0.162997	0.745515
XAC1789	Chromosome	0.04633	0.84039	0.99849	-0.166483	0.808296	0.979854
XAC1790	Chromosome	0.11533	0.63575	0.99849	0.381345	0.3492	0.88601
XAC1791	Chromosome	0.10767	0.61111	0.99849	-0.729382	0.165514	0.750017
XAC1792	Chromosome	-0.05367	0.60596	0.99711	-0.0652766	0.805179	0.979854
XAC1793	Chromosome	0.14167	0.27025	0.98186	0.238728	0.312585	0.864351
XAC1794	Chromosome	0.153	0.21938	0.94609	0.553854	0.0278192	0.406291
XAC1795	Chromosome	0.055	0.47409	0.99711	0.0588281	1	1
XAC1796	Chromosome	0.051	0.67008	0.99849	-0.0386808	0.93137	1
XAC1797	Chromosome	-0.027	0.87317	0.99849	-0.217095	0.415918	0.903525
XAC1798	Chromosome	0.013	0.88182	0.99849	-0.512045	0.0527525	0.52911
XAC1799	Chromosome	0.04967	0.68591	0.9987	-0.164469	0.596384	0.934258
XAC1800	Chromosome	-0.017	0.87839	0.9987	0.185028	0.459449	0.911756
XAC1801	Chromosome	-0.03867	0.71489	0.99849	0.43381	0.149824	0.728066
XAC1802	Chromosome	0.024	0.63768	0.99793	0.504089	0.264431	0.845024
XAC1803	Chromosome	-0.01867	0.58028	0.99401	0.353536	0.313652	0.864856
XAC1804	Chromosome	0.03733	0.71272	0.99849	0.175471	0.456946	0.911756
XAC1805	Chromosome	0.14467	0.26385	0.95253	0.0810358	0.721866	0.963751
XAC1806	Chromosome	-0.027	0.87317	0.99849	-0.218985	0.367303	0.890841
XAC1807	Chromosome	-0.06267	0.55833	0.99849	-0.214713	0.447722	0.911756
XAC1808	Chromosome	-0.01467	0.90495	0.9987	0.13908	0.526663	0.924745
XAC1810	Chromosome	0.069	0.50207	0.99403	-0.273618	0.323072	0.868179
XAC1811	Chromosome	-0.04133	0.56796	0.98641	-0.782559	0.0782847	0.609781
XAC1812	Chromosome	-0.041	0.60251	0.98829	-0.0379589	0.92179	1
XAC1813	Chromosome	0.015	0.74923	0.99849	-1.03402	0.0516011	0.527355
XAC1814	Chromosome	-0.06933	0.46878	0.99541	-0.472534	0.272384	0.849912
XAC1815	Chromosome	-0.11433	0.38142	0.99471	-0.493079	0.0310704	0.434684
XAC1816	Chromosome	-0.077	0.45838	0.99711	-1.08932	0.000997118	0.0507122
XAC1817	Chromosome	-0.196	0.21972	0.95205	-0.391226	0.104807	0.667362
XAC1818	Chromosome	-0.01467	0.90495	0.9987	-0.936657	0.0782856	0.609781
XAC1819	Chromosome	-0.26533	0.08678	0.8477	-1.05494	0.000404316	0.0249694
XAC1820	Chromosome	-0.03133	0.82853	0.99849	-0.0530115	0.945392	1
XAC1821	Chromosome	0.042	0.7607	0.99849	0.065815	0.940468	1
XAC1822	Chromosome	-0.03467	0.76593	0.99849	-0.629117	0.0218171	0.362069
XAC1823	Chromosome	0.067	0.64058	0.99849	-0.649248	0.0376818	0.461732
XAC1824	Chromosome	-0.039	0.53813	0.98641	0.034061	0.890464	1
XAC1825	Chromosome	0.055	0.62638	0.99849	-0.539	0.039786	0.470927
XAC1826	Chromosome	-0.12933	0.31285	0.98985	0.117765	0.594582	0.934258
XAC1827	Chromosome	0.13633	0.58419	0.99849	-0.329017	0.302101	0.864017
XAC1828	Chromosome	0.20133	0.41987	0.99572	-0.0235685	0.939178	1
XAC1829	Chromosome	0.21233	0.26113	0.98322	0.106975	0.590148	0.933142
XAC1830	Chromosome	0.22733	0.24756	0.98024	0.548705	0.0136229	0.306448
XAC1831	Chromosome	0.18667	0.38646	0.99572	0.561575	0.0123614	0.293057
XAC1832	Chromosome	0.21067	0.19726	0.96844	0.16122	0.648744	0.946513
XAC1833	Chromosome	0.241	0.16798	0.95514	0.502573	0.0475383	0.509946
XAC1834	Chromosome	0.26833	0.16433	0.90985	0.367537	0.107057	0.672685
XAC1835	Chromosome	0.32167	0.06121	0.77614	0.663297	0.00347827	0.127782
XAC1836	Chromosome	0.04967	0.6334	0.99849	0.319119	0.152086	0.728066
XAC1837	Chromosome	-0.014	0.90493	0.99891	0.259051	0.364714	0.890404
XAC1838	Chromosome	0.15533	0.23016	0.97485	0.306869	0.193122	0.780978
XAC1839	Chromosome	0.17267	0.13116	0.91968	0.00838656	0.961011	1
XAC1840	Chromosome	-0.072	0.59704	0.99849	0.181685	0.332145	0.873619
XAC1841	Chromosome	0.04033	0.81093	0.99849	0.0925953	0.723688	0.96478
XAC1842	Chromosome	0.04667	0.81302	0.9987	0.548866	0.0260387	0.393718
XAC1843	Chromosome	0.06133	0.44778	0.99471	-0.273022	0.344576	0.884376
XAC1844	Chromosome	0.03267	0.81277	0.99849	0.072752	0.753688	0.969829
XAC1845	Chromosome	-0.053	0.679	0.99849	0.0833559	0.694872	0.959543
XAC1846	Chromosome	-0.15267	0.32884	0.99264	-0.646165	0.00957068	0.256982
XAC1847	Chromosome	0.22433	0.03449	0.56399	0.266084	0.296904	0.860591
XAC1848	Chromosome	0.02367	0.75449	0.99793	0.0605048	0.831199	0.990268
XAC1849	Chromosome	0.11333	0.38806	0.98741	0.157922	0.457539	0.911756
XAC1850	Chromosome	0.09133	0.47638	0.99711	-0.101992	0.599527	0.934908
XAC1851	Chromosome	0.137	0.2205	0.97268	0.626626	0.0493775	0.521006
XAC1852	Chromosome	-0.102	0.40121	0.99609	-0.445249	0.400968	0.900285
XAC1853	Chromosome	-0.02133	0.76109	0.99849	0.125462	0.905937	1
XAC1854	Chromosome	0.06	0.75161	0.99849	-0.303722	0.446457	0.911756
XAC1855	Chromosome	0.00933	0.91202	0.99849	0.260159	0.208089	0.796902
XAC1856	Chromosome	0.01533	0.896	0.9987	0.0107829	0.938744	1
XAC1857	Chromosome	0.01733	0.76458	0.99849	-0.215235	0.404992	0.900285
XAC1858	Chromosome	-0.046	0.67927	0.99849	0.20902	0.439387	0.911756
XAC1859	Chromosome	0.07333	0.56254	0.99711	0.0860084	0.753321	0.969829
XAC1860	Chromosome	0.03233	0.40605	0.99572	-0.500959	0.0514622	0.527337
XAC1861	Chromosome	0.054	0.77264	0.99849	0.171445	0.494258	0.914895
XAC1862	Chromosome	0.06	0.75161	0.99849	0.135979	0.566705	0.932219
XAC1863	Chromosome	0.116	0.26291	0.98081	-0.0706553	0.745399	0.968788
XAC1864	Chromosome	0.15133	0.28054	0.9813	0.282503	0.243515	0.826966
XAC1865	Chromosome	-0.10767	0.33289	0.98501	-0.221422	0.391882	0.899793
XAC1866	Chromosome	0.00433	0.84915	0.99849	-0.298671	0.360539	0.890404
XAC1867	Chromosome	0.007	0.56943	0.99849	0.574721	0.678997	0.954555
XAC1868	Chromosome	0.055	0.68452	0.99849	-0.418204	0.0851678	0.627799
XAC1869	Chromosome	-0.01833	0.87125	0.9987	-0.0164706	0.928057	1
XAC1870	Chromosome	0.06967	0.62679	0.99711	0.397188	0.163886	0.747069
XAC1871	Chromosome	0.04933	0.64447	0.99849	0.396965	0.37718	0.894433
XAC1872	Chromosome	-0.06	0.60819	0.99711	-0.0855828	0.706922	0.960564
XAC1873	Chromosome	-0.03333	0.69893	0.99849	0.150913	0.734179	0.967797
XAC1874	Chromosome	-0.01033	0.7735	0.99849	-0.0573574	1	1
XAC1875	Chromosome	0.07033	0.52216	0.99711	0.137113	0.549057	0.930814
XAC1876	Chromosome	-0.071	0.5608	0.99711	0.104344	0.693575	0.959464
XAC1877	Chromosome	-0.15867	0.34387	0.98686	0.0779491	0.695981	0.959543
XAC1878	Chromosome	-0.00733	0.7191	0.99849	-0.0380178	0.956888	1
XAC1879	Chromosome	0.013	0.86134	0.99849	-0.0240449	0.905938	1
XAC1880	Chromosome	0.067	0.55896	0.99711	0.0260456	0.841929	0.996322
XAC1881	Chromosome	-0.101	0.32613	0.94759	-0.777614	0.0137018	0.306448
XAC1882	Chromosome	0.14833	0.28728	0.98362	0.121491	0.616408	0.93494
XAC1883	Chromosome	-0.00467	0.90354	0.9987	0.106012	0.855782	1
XAC1884	Chromosome	-0.10433	0.52171	0.99849	-0.200586	0.518555	0.919112
XAC1885	Chromosome	0.155	0.20128	0.96848	0.403444	0.0813546	0.619183
XAC1886	Chromosome	-0.32733	0.13855	0.94171	-0.508637	0.0941711	0.645169
XAC1887	Chromosome	0.04967	0.59521	0.99711	-0.665556	0.0245523	0.384986
XAC1888	Chromosome	0.118	0.48329	0.9979	0.0379452	0.924236	1
XAC1889	Chromosome	0.05	0.79204	0.99849	0.548474	0.0639525	0.573582
XAC1890	Chromosome	0.045	0.85397	0.9987	0.012548	0.862565	1
XAC1891	Chromosome	-0.01967	0.86298	0.99849	0.0176397	0.904864	1
XAC1892	Chromosome	0.074	0.58124	0.99437	0.455812	0.12994	0.712615
XAC1893	Chromosome	0.206	0.46427	0.99711	0.453318	0.22539	0.800285
XAC1894	Chromosome	0.076	0.75136	0.99849	0.244433	0.460108	0.911756
XAC1895	Chromosome	0.144	0.58819	0.99711	0.427825	0.142736	0.728066
XAC1896	Chromosome	0.127	0.43676	0.99711	0.288264	0.297635	0.860591
XAC1897	Chromosome	0.18433	0.46264	0.99711	0.379791	0.213852	0.796902
XAC1898	Chromosome	0.00333	0.94304	0.99878	0.552887	0.179679	0.755121
XAC1899	Chromosome	0.179	0.47334	0.99849	0.124415	0.729692	0.967654
XAC1900	Chromosome	0.10367	0.63607	0.99849	0.389345	0.24818	0.827397
XAC1901	Chromosome	0.105	0.53887	0.99711	-0.0797518	0.896836	1
XAC1902	Chromosome	0.14933	0.5516	0.99589	0.189266	0.558955	0.932219
XAC1903	Chromosome	0.129	0.62309	0.99849	0.279718	0.178325	0.7548
XAC1904	Chromosome	-0.084	0.78581	0.99849	-0.286665	0.300615	0.862922
XAC1905	Chromosome	-0.24133	0.49771	0.99849	0.0511142	0.788754	0.973668
XAC1906	Chromosome	-0.41067	0.24533	0.98114	-0.236045	0.274097	0.849912
XAC1907	Chromosome	-0.46033	0.21633	0.97125	-0.0666723	0.617181	0.93494
XAC1908	Chromosome	-0.68533	0.01371	0.42548	-0.081531	0.667262	0.953263
XAC1909	Chromosome	-0.00567	0.81732	0.9987	-0.0891186	0.927371	1
XAC1910	Chromosome	0.32133	0.02935	0.59657	0.247831	0.264696	0.845024
XAC1911	Chromosome	-0.103	0.45241	0.99678	-0.220432	0.328703	0.869636
XAC1912	Chromosome	-0.033	0.78327	0.99849	-0.396864	0.124735	0.707539
XAC1913	Chromosome	-0.09067	0.47102	0.99849	0.169966	0.52244	0.922468
XAC1914	Chromosome	0.03367	0.73519	0.99849	-0.0388676	1	1
XAC1915	Chromosome	0.003	0.81267	0.99849	-0.146195	0.582911	0.932219
XAC1917	Chromosome	-0.151	0.24275	0.92557	-0.369098	0.175879	0.753951
XAC1918	Chromosome	0.07633	0.46425	0.99793	-0.122324	0.637327	0.942847
XAC1919	Chromosome	-0.038	0.69152	0.99849	0.248258	0.662797	0.952641
XAC1922	Chromosome	-0.26867	0.07188	0.63461	-0.0914409	0.62446	0.935236
XAC1923	Chromosome	-0.11967	0.37686	0.99572	0.0303172	1	1
XAC1924	Chromosome	-0.01867	0.63404	0.99849	0.912006	0.488937	0.914242
XAC1925	Chromosome	0.051	0.59427	0.99711	-0.639084	0.0946808	0.646777
XAC1926	Chromosome	-0.25867	0.01763	0.4635	-0.701626	0.00410418	0.140813
XAC1927	Chromosome	-0.22833	0.06683	0.79923	0.293943	0.231048	0.812712
XAC1928	Chromosome	-0.27033	0.01096	0.2796	0.0215312	0.907732	1
XAC1929	Chromosome	0.18133	0.10048	0.87151	-0.100958	1	1
XAC1930	Chromosome	-0.04833	0.87063	0.9987	-0.00401057	0.925328	1
XAC1931	Chromosome	-0.258	0.56527	0.99849	-0.398702	0.176998	0.753951
XAC1932	Chromosome	-0.41033	0.4041	0.99487	0.293108	0.214235	0.796902
XAC1933	Chromosome	-0.55467	0.27609	0.98899	-0.19683	0.392987	0.899793
XAC1934	Chromosome	-0.84933	0.11811	0.92286	0.480345	0.0873182	0.630951
XAC1935	Chromosome	-0.86767	0.10641	0.8994	-0.263677	0.318065	0.867432
XAC1936	Chromosome	-0.70833	0.11684	0.90904	-0.0458892	0.885193	1
XAC1937	Chromosome	-0.683	0.07664	0.83079	-0.484493	0.0485018	0.51506
XAC1938	Chromosome	0.035	0.69798	0.9987	-0.474489	0.154879	0.729346
XAC1939	Chromosome	-0.09967	0.47108	0.98883	-0.0861102	0.762718	0.969829
XAC1940	Chromosome	-0.12167	0.48469	0.99711	-0.0377519	0.912152	1
XAC1941	Chromosome	-0.663	0.07524	0.81792	-0.057435	0.989096	1
XAC1942	Chromosome	-0.98633	0.00354	0.15871	-0.284782	0.419143	0.903608
XAC1943	Chromosome	0.02533	0.68039	0.99849	-0.890776	0.000328463	0.0211932
XAC1944	Chromosome	-0.71	0.00678	0.26514	0.0683457	0.699404	0.959989
XAC1945	Chromosome	-1.134	0.00303	0.14222	-0.920987	0.000598964	0.0332008
XAC1946	Chromosome	-0.93133	0.05125	0.75471	-0.110217	0.59872	0.934908
XAC1947	Chromosome	-0.742	0.10755	0.8966	0.304896	0.228451	0.806857
XAC1948	Chromosome	-0.63033	0.06691	0.79942	-0.410936	0.0893136	0.632593
XAC1949	Chromosome	0.023	0.70504	0.99849	-0.325232	0.199469	0.792296
XAC1950	Chromosome	-0.06067	0.77281	0.99849	-0.242841	0.422818	0.904873
XAC1951	Chromosome	-0.12333	0.56797	0.99593	0.102371	0.517995	0.9191
XAC1952	Chromosome	-0.30067	0.25124	0.9778	-0.0636695	0.742903	0.967797
XAC1953	Chromosome	-0.37267	0.22213	0.97371	-0.211028	0.343916	0.883392
XAC1954	Chromosome	-0.457	0.12919	0.93565	-0.229736	0.358074	0.890404
XAC1955	Chromosome	-0.87467	0.03324	0.65312	-0.129747	0.611628	0.93494
XAC1956	Chromosome	0.14367	0.37692	0.98741	-0.466334	0.397888	0.899793
XAC1957	Chromosome	0.09167	0.41791	0.99403	-0.0511611	0.787903	0.973668
XAC1958	Chromosome	-0.17467	0.31026	0.9931	-0.0951466	0.635	0.942847
XAC1959	Chromosome	0.06967	0.66445	0.99849	-0.247646	0.308337	0.864351
XAC1960	Chromosome	-0.02833	0.86189	0.99849	-0.00819384	0.994554	1
XAC1961	Chromosome	0.044	0.68505	0.99849	0.0991539	0.69676	0.959543
XAC1962	Chromosome	0.058	0.71767	0.99849	0.213675	0.388002	0.899793
XAC1963	Chromosome	0.14533	0.37706	0.95944	0.158116	0.450004	0.911756
XAC1964	Chromosome	0.12533	0.51824	0.99711	0.314415	0.199076	0.791764
XAC1965	Chromosome	0.067	0.74305	0.99849	0.144972	0.505161	0.916451
XAC1966	Chromosome	-0.12367	0.54416	0.99728	0.341396	0.178074	0.7548
XAC1967	Chromosome	0.122	0.39172	0.98903	0.311509	0.18304	0.76356
XAC1968	Chromosome	0.048	0.72603	0.99849	-0.174312	0.470727	0.911756
XAC1969	Chromosome	0.17467	0.19866	0.96676	0.126536	0.627568	0.938421
XAC1970	Chromosome	0.11833	0.36161	0.97548	0.343065	0.184374	0.766393
XAC1971	Chromosome	-0.12867	0.56305	0.99849	0.643155	0.0644571	0.574509
XAC1972	Chromosome	-0.18667	0.45527	0.99711	0.731006	0.022068	0.362738
XAC1973	Chromosome	-0.33467	0.36494	0.99433	0.127262	0.53189	0.924745
XAC1974	Chromosome	-0.44033	0.22854	0.97376	0.278015	0.206127	0.795299
XAC1975	Chromosome	0.07633	0.86109	0.99849	0.400108	0.06966	0.584618
XAC1976	Chromosome	-0.40167	0.37072	0.99433	-0.232255	0.454178	0.911756
XAC1977	Chromosome	-0.505	0.21784	0.97109	-0.0985907	0.735443	0.967797
XAC1978	Chromosome	-0.77867	0.11319	0.91204	-0.308708	0.215758	0.796902
XAC1979	Chromosome	-0.97333	0.05441	0.76628	-0.160702	0.414519	0.902299
XAC1980	Chromosome	-0.83667	0.09144	0.86569	0.0332526	0.91435	1
XAC1981	Chromosome	-0.86133	0.04983	0.74452	-0.00300076	1	1
XAC1982	Chromosome	-0.49933	0.22728	0.97371	0.0435762	0.8452	0.997848
XAC1983	Chromosome	-0.714	0.15499	0.95404	-0.270643	0.206781	0.795299
XAC1984	Chromosome	-0.92967	0.05882	0.7764	0.171985	0.60665	0.93494
XAC1985	Chromosome	-0.90933	0.06238	0.78433	0.0767673	0.898767	1
XAC1986	Chromosome	-0.752	0.06299	0.78736	-0.12659	0.691199	0.957402
XAC1987	Chromosome	0.02167	0.92905	0.99861	0.0454895	0.911202	1
XAC1988	Chromosome	-0.79367	0.09856	0.88061	0.00105963	0.977902	1
XAC1989	Chromosome	-0.344	0.26848	0.98696	0.185465	0.485927	0.914242
XAC1990	Chromosome	-0.304	0.3644	0.99433	0.368417	0.28383	0.85485
XAC1991	Chromosome	0.00633	0.857	0.9987	-0.113311	0.61854	0.93494
XAC1992	Chromosome	0.08167	0.46068	0.99572	0.0570816	0.826729	0.988601
XAC1993	Chromosome	0.03033	0.86357	0.9987	0.442971	0.071365	0.58541
XAC1994	Chromosome	0.046	0.64285	0.99849	0.0452862	0.907407	1
XAC1995	Chromosome	0.03	0.85528	0.9987	0.161691	0.597238	0.934258
XAC1996	Chromosome	0.04933	0.87349	0.99849	0.316083	0.21817	0.796902
XAC1997	Chromosome	0.03167	0.70962	0.99849	0.28563	0.374888	0.892916
XAC1998	Chromosome	0.00933	0.90434	0.99849	-0.292693	0.23642	0.822241
XAC1999	Chromosome	-0.09	0.45285	0.99609	0.0827063	0.716251	0.962646
XAC2000	Chromosome	-0.14333	0.26862	0.97937	0.631415	0.0117046	0.2845
XAC2001	Chromosome	-0.04667	0.74688	0.99849	0.0747128	0.783552	0.973
XAC2002	Chromosome	-0.162	0.22571	0.97293	-0.201009	0.176724	0.753951
XAC2003	Chromosome	-0.008	0.73974	0.99849	0.0708037	0.933251	1
XAC2004	Chromosome	0.07333	0.48417	0.99849	0.317945	0.189455	0.772653
XAC2005	Chromosome	0.17967	0.14588	0.92989	0.396777	0.108302	0.676969
XAC2006	Chromosome	-0.04233	0.71406	0.9987	0.15989	0.456655	0.911756
XAC2007	Chromosome	0.01267	0.88686	0.99856	0.00796135	0.964529	1
XAC2008	Chromosome	0.025	0.85259	0.9987	-0.333669	0.209826	0.796902
XAC2009	Chromosome	-0.416	0.00013	0.00938	-0.645587	0.00944976	0.255889
XAC2010	Chromosome	0.008	0.94247	0.9987	0.0630423	0.668847	0.954004
XAC2011	Chromosome	-0.168	0.13488	0.92564	-0.0447294	0.981786	1
XAC2012	Chromosome	0.13267	0.2436	0.97914	0.267692	0.237385	0.822948
XAC2013	Chromosome	0.061	0.6557	0.99849	0.224164	0.376506	0.894314
XAC2014	Chromosome	0.032	0.7625	0.99849	-0.146129	0.568147	0.932219
XAC2015	Chromosome	-0.16267	0.29649	0.98651	0.237231	0.402443	0.900285
XAC2016	Chromosome	-0.05033	0.67439	0.99849	0.581228	0.0182573	0.344656
XAC2017	Chromosome	-0.01333	0.85343	0.99849	0.0396534	0.970782	1
XAC2018	Chromosome	0.01467	0.89337	0.99859	0.0818545	0.746167	0.968788
XAC2019	Chromosome	0.034	0.77474	0.9987	-0.0234414	1	1
XAC2020	Chromosome	0.025	0.85259	0.9987	-0.294803	0.223372	0.799467
XAC2021	Chromosome	-0.09733	0.3577	0.99433	0.0137525	0.940646	1
XAC2022	Chromosome	0.01567	0.87986	0.9987	-0.0844561	0.875445	1
XAC2023	Chromosome	0.05633	0.65302	0.99849	0.35723	0.0819896	0.620123
XAC2024	Chromosome	-0.027	0.79401	0.99849	-0.460584	0.154877	0.729346
XAC2025	Chromosome	-0.052	0.81406	0.9987	-0.876046	0.00158548	0.072915
XAC2026	Chromosome	0.12333	0.49588	0.99849	-0.243609	0.318322	0.867432
XAC2027	Chromosome	0.01367	0.83547	0.99873	-0.011635	0.860493	1
XAC2028	Chromosome	-0.1	0.54393	0.99849	-0.155049	0.561401	0.932219
XAC2029	Chromosome	0.048	0.6469	0.99811	0.00862208	0.962065	1
XAC2030	Chromosome	0.239	0.08599	0.8248	-0.158496	0.709569	0.960564
XAC2031	Chromosome	-0.01033	0.81619	0.9987	0.998026	0.0994851	0.651784
XAC2032	Chromosome	-0.05433	0.69056	0.99849	0.0132655	0.955005	1
XAC2033	Chromosome	0.004	0.70868	0.99849	-0.0598102	0.96831	1
XAC2034	Chromosome	0.00433	0.8614	0.99849	-0.0993598	0.76529	0.969829
XAC2035	Chromosome	0.06967	0.62761	0.99849	0.231962	0.306651	0.864351
XAC2036	Chromosome	-0.19767	0.20663	0.96481	-0.0260228	0.939388	1
XAC2037	Chromosome	-0.05833	0.61846	0.99849	0.0447192	0.780296	0.97267
XAC2038	Chromosome	0.11867	0.29734	0.98269	-0.00580705	1	1
XAC2039	Chromosome	-0.03033	0.79738	0.99849	0.250042	0.213209	0.796902
XAC2040	Chromosome	-0.024	0.76099	0.99849	0.438706	0.0514772	0.527337
XAC2041	Chromosome	0.006	0.93792	0.9991	0.198147	0.432089	0.911756
XAC2042	Chromosome	-0.06067	0.3304	0.98333	0.0113685	1	1
XAC2043	Chromosome	-0.01733	0.87506	0.99849	-0.0448075	0.971548	1
XAC2044	Chromosome	-0.45233	0.11477	0.85499	-0.124709	0.775085	0.971216
XAC2045	Chromosome	0.07467	0.53485	0.99711	0.428616	0.324889	0.868841
XAC2046	Chromosome	-0.05167	0.67998	0.99849	0.344176	0.184252	0.766393
XAC2047	Chromosome	0.08267	0.50847	0.99711	-0.308266	0.223438	0.799467
XAC2048	Chromosome	0.008	0.86752	0.99849	0.0512555	0.669181	0.954004
XAC2049	Chromosome	-0.312	0.04282	0.68499	-0.208017	0.483083	0.913618
XAC2050	Chromosome	0.07	0.64381	0.99849	-0.373224	0.190348	0.774165
XAC2051	Chromosome	-0.003	0.79558	0.9987	0.181576	0.57389	0.932219
XAC2052	Chromosome	-0.22167	0.35452	0.9936	-0.578357	0.0560623	0.533827
XAC2053	Chromosome	-0.063	0.54773	0.99849	-0.0234413	0.965579	1
[truncated: 2,318 more rows]

## Sheet: Table S3
BACK TO README
List of genes that are uniquely called by RNA-seq and microarray
log2FC = log2-transformed fold change values
No statistical cut-off threshold applied
Microarray
Locus Tag	Gene Symbol	Product	log2FC	p.value	FDR
XAC0090	XAC3348	hypothetical protein	0.02567	0.83758	0.9987
XAC0091	XAC2101	ISxac3 transposase	0.204	0.17407	0.96091
XAC0093	XAC0091	ISxac3 transposase	0.19533	0.0882	0.83953
XAC0153	XAC0153	ISxac3 transposase	0.19933	0.18441	0.96392
XAC0342	XAC0342	ISxac3 transposase	0.20133	0.1814	0.96286
XAC0859	XAC3779	hypothetical protein	-0.053	0.45073	0.99572
XAC1025	tnpA	Tn5045 transposase	-0.39833	0.03782	0.62318
XAC1026	XAC1026	hypothetical protein	-0.00667	0.82596	0.99849
XAC1027	XAC1027	hypothetical protein	0.00333	0.81989	0.99849
XAC1125	XACa0014	hypothetical protein	0.05033	0.6615	0.99711
XAC1504	XACa0036	hypothetical protein	0.08167	0.55164	0.99849
XAC1505	XACa0037	hypothetical protein	0.08733	0.46736	0.99711
XAC1916	XAC1505	ISxcd1 transposase	0.21633	0.06151	0.7102
XAC2099	XAC1916	ISxac1 transposase	0.13567	0.18888	0.95853
XAC2100	XAC2100	ISxac2 transposase	0.13967	0.21776	0.97059
XAC2101	XACa0017	hypothetical protein	0.062	0.68436	0.99849
XAC2146	XAC2630	hypothetical protein	-0.026	0.75455	0.99849
XAC2421	XACa0010	ISxac3 transposase	-0.27633	0.0254	0.574
XAC2630	XAC3778	hypothetical protein	-0.02733	0.58868	0.99711
XAC3348	XAC1125	hypothetical protein	0.005	0.94593	0.9991
XAC3778	XAC1025	hypothetical protein	-0.0045	0.88686	0.99856
XAC3779	XAC2421	hypothetical protein	-0.016	0.64179	0.99732
XAC4094	XAC1504	ISxcd1 transposase	0.204	0.17407	0.96091
XACa0010	XAC2146	hypothetical protein	-0.00867	0.96036	0.99891
XACa0013	tnpR	Tn5045 resolvase	0.36533	0.00755	0.26896
XACa0014	parC	partition protein C	0.22467	0.06508	0.78644
XACa0015	parA	partition protein A	0.22333	0.05409	0.75106
XACa0016	XACa0016	hypothetical protein	-0.179	0.16237	0.95592
XACa0017	XAC0093	ISxac1 transposase	0.10233	0.42477	0.99711
XACa0018	XAC0090	ISxac3 transposase	0.18433	0.46264	0.99711
XACa0019	XAC4094	membrane protein	0.21967	0.05923	0.76008
XACa0020	XAC2099	ISxac2 transposase	0.139	0.47194	0.99849
XACa0021	repA	replication protein A	0.24533	0.15491	0.95577
XACa0035	XAC0859	hypothetical protein	-0.00133	0.93232	0.9987
XACa0036	XACa0015	hypothetical protein	0.06	0.60771	0.99849
XACa0037	XACa0019	hypothetical protein	0.071	0.54867	0.99711
XACa0038	XACa0013	hypothetical protein	0.04067	0.74882	0.99849
RNA-seq
Locus Tag	Gene Symbol	Product	log2FC	p.value	FDR
XAC0755	XAC0755	hypothetical protein	1.60911	3.22516e-05	0.00303095
XAC3325	XAC3325	hypothetical protein	-0.160968	0.536624	0.926022
XAC3326	acrF	acriflavin resistance protein	-0.184633	0.453894	0.911756
XAC3327	XAC3327	RND efflux membrane fusion protein	-0.224603	0.485301	0.914242
XAC3328	nodQ	bifunctional sulfate adenylyltransferase subunit 1/adenylylsulfate kinase protein	-0.084874	0.756744	0.969829
XAC3329	cysD	sulfate adenylyltransferase subunit 2	-0.278811	0.348757	0.88601
XAC3330	cysJ	NADPH-sulfite reductase flavoprotein subunit	0.150468	0.644036	0.943786
XAC3331	cysI	sulfite reductase subunit beta	0.473301	0.0619211	0.562363
XAC3332	cysH	phosphoadenosine phosphosulfate reductase	0.72107	0.0126276	0.295077
XAC3615	XAC3615	hypothetical protein	-0.0536078	0.842137	0.996322
XAC3853	XAC3853	hypothetical protein	-0.243969	0.333464	0.875799

## Sheet: Table S4
BACK TO README
List of statistically significant differentially expressed genes by RNA-seq and microarray filtered for cut-off of threshold
Consensus between RNA-seq and microarray: 45 genes
Unique to RNA-seq: 42 genes differentially regulated
Microarray: 19 genes differentially regulated
log2FC = log2-transformed Fold Change
Statistical cut-off threshold 0.05 (5%) FDR and 0.6 log2FC
Negatively regulated
Positively regulated
Consensus (45)			Microarray			RNA-Seq
Locus Tag	Gene Symbol	Product	log2FC	p.value	FDR	log2FC	p.value	FDR
XAC2654	XAC2654	hypothetical protein	-3.821	0	0	-5.74101	0	0
XAC2853	XAC2853	cysteine protease	-4.00267	0	0	-5.58332	0	0
XAC0416	hpa1	Hpa1 protein	-4.29167	0	0	-5.00963	0	0
XAC0407	hrpB1	HrpB1 protein	-2.86033	0	0	-3.96379	0	0
XAC2786	XAC2786	XopN protein	-2.98967	0	0	-3.51165	0	0
XAC0409	hrcJ	HrcJ protein	-2.184	0	0	-3.14884	0	0
XAC0543	XAC0543	XopX	-3.44233	0	0	-3.07647	0	0
XAC0435	virK	VirK protein	-2.305	0	0	-2.92307	0	0
XAC0408	hrpB2	HrpB2 protein	-1.95067	0	0	-2.81554	0	0
XAC0406	hrcU	type III secretion system protein HrcU	-1.05067	0	0	-2.6729	0	0
XAC3647	pheA	P-protein	-2.147	0	0	-2.61214	0	0
XAC0501	XAC0501	hypothetical protein	-1.94633	0	0	-2.33215	0	0
XAC0412	hrcN	type III secretion system ATPase	-0.82167	0	0	-2.23555	0	0
XAC0397	hrpE	HrpE protein	-1.81633	0	0	-2.15348	0	0
XAC3085	XAC3085	hypothetical protein	-1.71567	0	0	-2.15051	0	0
XAC2922	hrpW	HrpW protein	-2.77233	0	0	-2.08325	0	0
XAC0403	hrcQ	HrcQ protein	-0.86467	0	0	-2.06147	0	8e-05
XAC0394	hrpF	HrpF protein	-1.21133	0	0	-2.0517	0	0
XAC0410	hrpB4	HrpB4 protein	-1.52367	0	0	-1.92737	7e-05	0.00605
XAC2787	XAC2787	hypothetical protein	-0.95867	0	0	-1.85114	7e-05	0.00579
XAC0552	XAC0552	proteinase	-1.79033	0	0	-1.74894	0	0
XAC0399	hrpD5	HrpD5 protein	-1.54867	0	0	-1.72873	0	0
XAC0402	hrcR	type III secretion system protein	-0.86767	0	0	-1.71229	0	0.00055
XAC3878	XAC3878	disulphide-isomerase	-1.61233	0	0	-1.63171	0	0
XAC0405	hrcV	HrcV protein	-0.84267	4e-05	0.00258	-1.57549	0	0
XAC1171	stkXac1	serine/threonine kinase	-0.77833	0	4e-05	-1.56143	0	3e-05
XAC0398	hrpD6	HrpD6 protein	-1.63467	0	0	-1.54457	0	7e-05
XAC0396	hpaB	HpaB protein	-1.25267	0	0	-1.54294	0	2e-05
XAC0315	XAC0315	hypothetical protein	-0.71033	1e-05	0.00059	-1.53903	0	0
XAC0661	peh-1	endopolygalacturonase	-1.828	0	0	-1.48302	0	0
XAC3230	XAC3230	XopAI protein	-1.151	0	0	-1.4353	0	0
XAC1172	XAC1172	hypothetical protein	-1.17167	0	4e-05	-1.40731	5e-05	0.00455
XAC0286	avrXacE1	avirulence protein	-1.18133	0	0	-1.3432	0	2e-05
XAC0878	pcaH	protocatechuate 3,4-dioxygenase beta chain	-0.999	0	0	-1.32836	0.00023	0.01521
XAC0817	XAC0817	hypothetical protein	-0.707	0	1e-05	-1.23601	2e-05	0.00174
XAC1208	XAC1208	XopP protein	-0.75833	0	0	-1.18598	1e-05	0.00062
XAC0754	XAC0754	XopI protein	-0.72867	0	3e-05	-1.183	0.00054	0.03106
XAC0277	XAC0277	XopR protein	-1.236	0	0	-1.12023	6e-05	0.0051
XAC3646	XAC3646	hypothetical protein	-1.523	0	0	-1.02032	0.00073	0.03888
XAC0393	hpaF	HpaF protein	-0.60833	1e-05	0.00081	-0.92352	0.0002	0.01344
XACb0011	avrXacE3	avirulence protein	-1.63633	0	0	-0.90982	0.00022	0.01512
XAC1265	hrpG	HrpG protein	0.90667	0	7e-05	1.25213	0	1e-05
XAC3445	XAC3445	transcriptional regulator	2.8785	0	0	2.8183	0	0
XAC1266	hrpXct	HrpX protein	1.96967	0	7e-05	4.54414	0	0
XAC3444	btuB	TonB-dependent receptor	4.1255	0	0	5.14322	0	0
Unique to RNA-seq (42)			Microarray			RNA-Seq
Locus Tag	Gene Symbol	Product	log2FC	p.value	FDR	log2FC	p.value	FDR
XAC2653	S	phage-related tail protein	-0.296	0.18512	0.96173	-5.1069	0	0
XAC4132	appA	6-phytase	-0.05233	0.68747	0.99732	-3.77332	0.00089	0.04595
XAC0392	XAC0392	hypothetical protein	-0.11567	0.31851	0.97894	-2.29785	0.00014	0.01076
XAC0854	XAC0854	hypothetical protein	-0.02467	0.70336	0.99793	-1.74152	0.00045	0.02717
XAC0708	lacZ	truncated beta-galactosidase	0.03667	0.69725	0.9987	-1.70766	0.00045	0.02717
XAC4131	XAC4131	hypothetical protein	0.024	0.65954	0.99849	-1.57809	0.00053	0.03095
XAC3026	XAC3026	transcriptional regulator	0.029	0.76159	0.99849	-1.40054	0.00013	0.00978
XAC4116	XAC4116	serine/threonine kinase	-0.09867	0.27775	0.98362	-1.2684	0.00068	0.03715
XAC0527	XAC0527	hypothetical protein	-0.26833	0.02701	0.50645	-1.25079	0.00049	0.02888
XAC3275	XAC3275	hypothetical protein	-0.087	0.516	0.99849	-1.12942	0.00016	0.01114
XAC1816	XAC1816	hemagglutinin/hemolysin-related protein	-0.077	0.45838	0.99711	-1.08932	0.001	0.05071
XAC1819	tspO	tryptophan-rich sensory protein	-0.26533	0.08678	0.8477	-1.05494	0.0004	0.02497
XAC3680	XAC3680	hypothetical protein	-0.1465	0.44489	0.99641	-1.03229	5e-05	0.0042
XAC1163	XAC1163	hypothetical protein	-0.163	0.27431	0.98157	-0.98762	3e-05	0.00274
XAC0599	XAC0599	hypothetical protein	0.10967	0.3392	0.95762	-0.98496	0.00011	0.00886
XAC3363	blaI	BlaI family transcriptional regulator	0.082	0.7045	0.99849	-0.98309	0.00089	0.04595
XAC1715	XAC1715	hypothetical protein	-0.42533	0.04333	0.68547	-0.96586	6e-05	0.0051
XAC1363	araJ	MFS transporter	-0.16967	0.20135	0.96675	-0.92991	0.00072	0.03888
XAC1251	rpsT	30S ribosomal protein S20	-0.38533	0.00428	0.18138	-0.92386	0.00015	0.01086
XAC1945	fliO	flagellar protein	-1.134	0.00303	0.14222	-0.92099	0.0006	0.0332
XAC3446	XAC3446	hypothetical protein	-0.387	0.00234	0.11679	-0.90718	0.00019	0.01311
XAC3985	yhhT	transport protein	-0.07167	0.629	0.99849	-0.89414	0.00013	0.00998
XAC1943	XAC1943	hypothetical protein	0.02533	0.68039	0.99849	-0.89078	0.00033	0.02119
XAC1629	XAC1629	hypothetical protein	-0.23433	0.21435	0.97121	-0.88646	0.0006	0.0332
XAC4213	XAC4213	hypothetical protein	-0.396	0.02167	0.27234	-0.88155	0.00026	0.0168
XAC0755	XAC0755	hypothetical protein	N/A	N/A	N/A	1.60911	3.22516e-05	0.00303095
XAC0239	XAC0239	hypothetical protein	-0.19067	0.4481	0.99711	1.5005	0	0
XAC1061	XAC1061	hypothetical protein	-0.07767	0.62373	0.99849	1.43913	2e-05	0.00213
XAC4085	XAC4085	hypothetical protein	-0.20633	0.25272	0.98203	1.20944	1e-05	0.00115
XAC4149	XAC4149	hypothetical protein	0.23567	0.06344	0.77683	1.19345	0.0011	0.05469
XAC0756	kdpA	potassium-transporting ATPase subunit A	-0.27467	0.5674	0.99849	1.13171	2e-05	0.00163
XAC1337	scoF	cold shock protein	-0.376	0.01171	0.3546	1.11111	2e-05	0.00163
XAC1203	XAC1203	hypothetical protein	-0.09467	0.84715	0.99849	1.04602	0.00016	0.01114
XACb0064	XACb0064	hypothetical protein	-0.046	0.65871	0.99849	0.99114	0	8e-05
XAC1261	cyoD	cytochrome O ubiquinol oxidase subunit IV	0.003	0.80347	0.99849	0.95392	3e-05	0.0027
XAC0334	sflA	NADH-dependent FMN reductase	0.61	0.06468	0.7892	0.94952	4e-05	0.00335
XAC0996	rpoA	DNA-directed RNA polymerase subunit alpha	0.045	0.67969	0.99849	0.8597	0.00055	0.03106
XAC1439	tpmT	thiopurine S-methyltransferase	0.59367	0.01916	0.49797	0.84881	0.00082	0.04297
XAC2300	rpmJ	50S ribosomal protein L36	-0.24333	0.19979	0.96588	0.84828	0.00037	0.02296
XAC0336	metE	5-methyltetrahydropteroyltriglutamate-- homocysteine methyltransferase	0.597	0.03495	0.64254	0.83462	0.00011	0.00865
XAC3890	putA	bifunctional proline dehydrogenase/pyrroline-5-carboxylate dehydrogenase	0.03967	0.84956	0.99849	0.81704	0.00102	0.05145
XAC0335	XAC0335	hypothetical protein	0.659	0.04026	0.65145	0.75755	0.00035	0.0224
Unique to Microarray (19)			Microarray			RNA-Seq
Locus Tag	Gene Symbol	Product	log2FC	p.value	FDR	log2FC	p.value	FDR
XAC4333	XAC4333	XopQ protein	-1.119	0	0	-0.67788	0.01953	0.35147
XAC0404	hpaP	HpaP protein	-1.111	0	0	-1.26726	0.01104	0.27437
XAC0401	hrcS	HrcS protein	-1.08367	0	0	-1.01561	0.03998	0.47093
XAC0879	ligA	protocatechuate 4,5-dioxygenase subunit alpha	-1.01633	0	0	-1.51236	0.02103	0.36081
XAC1241	XAC1241	hypothetical protein	-0.96833	0	0	-0.70906	0.01721	0.33411
XAC0880	pcaQ	transcriptional regulator	-0.883	0	0	-0.53433	0.11167	0.6809
XAC0395	XAC0395	hypothetical protein	-0.864	0	0	-1.08175	0.04726	0.50827
XAC0411	hrpB5	type III secretion system protein HrpB	-0.84567	0	0	-1.96897	0.00392	0.13763
XAC0795	xcp	protease	-0.81	0	3e-05	-1.02286	0.00132	0.0647
XAC3377	XAC3377	hypothetical protein	-0.7175	0.0005	0.03075	-0.902008	0.0052702	0.1663
XAC2370	XAC2370	hypothetical protein	-0.76633	0	5e-05	-0.71333	0.00405	0.14012
XAC0601	XAC0601	XopV protein	-0.73667	0	0.00027	-0.51968	0.05444	0.53298
XAC0414	hrcT	HrcT protein	-0.68	0	0	-1.04741	0.01097	0.27437
XAC1124	XAC1124	hypothetical protein	-0.66533	0	0.00015	0.02666	0.71442	0.96237
XAC0413	hrpB7	HrpB7 protein	-0.659	0	0	-1.21073	0.01075	0.27437
XAC2876	XAC2876	hypothetical protein	-0.636	0	0.00027	-0.15859	0.49842	0.91612
XAC3090	XAC3090	leucin rich protein	-0.604	0	0	-0.34018	0.25777	0.83722
XAC0802	XAC0802	sulfotransferase	-0.60267	0	0.00012	-0.52808	0.15326	0.72807
XAC2947	apbE	thiamine biosynthesis lipoprotein ApbE precursor	0.64267	0.00074	0.04586	-0.387618	0.518367	0.919112

## Sheet: Table S5
BACK TO README
List of randomly selected gens for the comparison with qRT-PCR from the statistically significant differentially expressed genes from RNA-seq and microarray
19 genes were randomly selected from consensus between RNA-seq and microarray
12 genes were randomly selected from the unique RNA-seq
12 genes were randomly selected from the unique to microarray
Consensus			RNA-seq			qRT-PCR			Microarray
Locus Tag	Gene Symbol	Product	FC	sd	stderr	FC	sd	stderr	FC	stdev	stderr
XAC3444	btuB	TonB-dependent receptor	35.3398	8.02864	4.63534	95.946	7.44256	4.29696	17.71	3.93899	2.27417
XAC1266	hrpXct	HrpX protein	23.3305	4.37526	2.52605	19.0899	0.74339	0.429196	4.48	2.16698	1.2511
XAC3445	XAC3445	transcriptional regulator	7.05332	2.2101	1.276	16.3578	1.34373	0.775803	7.66	2.72367	1.57251
XAC1265	hrpG	HrpG protein	2.38192	0.95318	0.55032	3.08145	0.36825	0.212609	1.93	0.6923	0.3997
XAC2654	XAC2654	hypothetical protein	0.0187	0.01467	0.00847	0.00885	0.0028	0.00161658	0.08	0.03538	0.02043
XAC2853	XAC2853	cysteine protease	0.02086	0.00709	0.0041	0.01904	0.00897	0.00517883	0.07	0.03007	0.01736
XAC0416	hpa1	Hpa1 protein	0.03104	0.01781	0.01028	0.00939	0.00154	0.000889119	0.05	0.01418	0.00819
XAC0407	hrpB1	HrpB1 protein	0.06409	0.03907	0.02256	0.06032	0.02617	0.0151093	0.14	0.05043	0.02911
XAC2786	XAC2786	XopN protein	0.08768	0.00854	0.00493	0.03283	0.00913	0.00527121	0.13	0.04701	0.02714
XAC0409	hrcJ	HrcJ protein	0.11275	0.0428	0.02471	0.12692	0.09771	0.0564129	0.23	0.08454	0.04881
XAC0543	XAC0543	XopX protein	0.11855	0.01481	0.00855	0.02994	0.00456	0.00263272	0.09	0.02982	0.01721
XAC0435	virK	VirK protein	0.13185	0.0358	0.02067	0.04484	0.0104	0.00600444	0.22	0.08876	0.05125
XAC3647	pheA	P-protein	0.16356	0.11172	0.0645	0.09442	0.02758	0.0159233	0.23	0.06566	0.03791
XAC0501	XAC0501	hypothetical protein	0.19859	0.01239	0.00715	0.08562	0.03625	0.0209289	0.27	0.09949	0.05744
XAC2787	XAC2787	hypothetical protein	0.27717	0.15481	0.08938	0.14307	0.08071	0.0465979	0.53	0.10908	0.06298
XAC0552	XAC0552	proteinase	0.29752	0.01608	0.00929	0.08543	0.03586	0.0207038	0.31	0.12444	0.07184
XAC3878	XAC3878	disulphide-isomerase	0.32271	0.10675	0.06163	0.18389	0.15691	0.090592	0.34	0.09715	0.05609
XAC1171	stkXac1	serine/threonine kinase	0.33882	0.10748	0.06205	0.5253	0.29159	0.16835	0.59	0.12299	0.07101
XAC0315	XAC0315	hypothetical protein	0.34412	0.10789	0.06229	0.35516	0.12529	0.0723362	0.63	0.18966	0.1095
Unique to RNA-seq			RNA-seq			qRT-PCR			Microarray
Locus Tag	Gene Symbol	Product	FC	sd	stderr	FC	sd	stderr	FC	stdev	stderr
XAC0755	XAC0755	hypothetical protein	3.05064	1.46687	0.8469	1.16226	0.31111	0.179619
XAC0239	XAC0239	hypothetical protein	2.82941	2.38484	1.37689	0.91265	0.27285	0.15753	0.93	0.36997	0.2136
XAC1061	XAC1061	hypothetical protein	2.71158	3.41042	1.969	5.00805	5.86739	3.38754	1	0.3681	0.21253
XAC4085	XAC4085	hypothetical protein	2.31247	1.68673	0.97383	1.30085	0.24398	0.140862	0.92	0.33865	0.19552
XAC4149	XAC4149	hypothetical protein	2.28698	1.25072	0.7221	0.9159	0.22509	0.129956	0.92	0.33865	0.19552
XAC0756	kdpA	potassium-transporting ATPase subunit A	2.19118	4.5114	2.60466	1.08739	0.3992	0.230478	0.85	0.22901	0.13222
XAC2653	S	phage-related tail protein	0.02902	0.02407	0.01389	0.16801	0.13003	0.0750729	0.84	0.15329	0.0885
XAC4132	appA	6-phytase	0.07313	0.08248	0.04762	0.40933	0.06238	0.0360151	0.99	0.0653	0.0377
XAC0392	XAC0392	hypothetical protein	0.20337	0.17417	0.10056	0.11342	0.05007	0.0289079	0.94	0.06647	0.03837
XAC0854	XAC0854	hypothetical protein	0.29905	0.03072	0.01774	0.9777	0.18081	0.104391	0.99	0.07485	0.04321
XAC0708	lacZ	truncated beta-galactosidase	0.30616	0.29247	0.16886	1.39149	0.46775	0.270056	1.05	0.02327	0.01344
XAC4131	XAC4131	hypothetical protein	0.33492	0.11781	0.06802	0.97932	0.15139	0.0874051	1.04	0.08395	0.04847
Unique to microarray			RNA-seq			qRT-PCR			Microarray
Locus Tag	Gene Symbol	Product	FC	sd	stderr	FC	sd	stderr	FC	stdev	stderr
XAC0879	ligA	protocatechuate 4,5-dioxygenase subunit alpha	0.35054	0.26304	0.15187	0.16171	0.02636	0.015219	0.51	0.14345	0.08282
XAC2947	apbE	thiamine biosynthesis lipoprotein ApbE precursor	-0.387618	0.518367	0.919112	1.41001	0.261531	0.150995	0.64267	0.00074	0.04586
XAC4333	XAC4333	XopQ protein	-0.677877	0.0195275	0.351468	0.166731	0.018126	0.0104651	-1.119	0	0
XAC1241	XAC1241	hypothetical protein	-0.709058	0.0172149	0.334106	0.351035	0.026407	0.0152461	-0.96833	0	0
XAC2370	XAC2370	hypothetical protein	-0.713328	0.00405145	0.140115	0.301263	0.016454	0.00949972	-0.76633	0	5e-05
XAC0601	XAC0601	XopV protein	-0.519684	0.0544388	0.532979	0.181569	0.019296	0.0111406	-0.73667	0	0.00027
XAC2876	XAC2876	hypothetical protein	-0.158589	0.498424	0.916124	0.938474	0.091305	0.052715	-0.636	0	0.00027
XAC0395	XAC0395	hypothetical protein	-1.08175	0.0472641	0.508266	0.230765	0.07677	0.0443232	-0.864	0	0
XAC0802	XAC0802	sulfotransferase	-0.528076	0.153259	0.728066	0.441714	0.205925	0.118891	-0.60267	0	0.00012
XAC0414	hrcT	HrcT protein	-1.04741	0.0109674	0.274373	0.210666	0.02593	0.0149707	-0.68	0	0
XAC1124	XAC1124	hypothetical protein	0.0266568	0.71442	0.962368	0.306734	0.05755	0.0332265	-0.66533	0	0.00015
XAC0413	hrpB7	HrpB7 protein	-1.21073	0.0107506	0.274373	0.405329	0.273209	0.157737	-0.659	0	0

## Sheet: Table S6
BACK TO README
Gene specific primers used in qRT-PCR experiment
Locus Tag	Forward Primer (5’ to 3’)	Reverse Primer (5’ to 3’)
Consensus
XAC3444	ACCGCTACGAGATCAACGACATGA	TTCGGTTTCCATCTGACCGAGGTT
XAC1266	AAGCGTTACTGCTCTACAACCGCT	TCGATTTGCGCGCCAAAGAAAC
XAC3445	TTTCCAGCTGGTACGTCTCCAAGA	TGCGCATTGGTGATCATGTAGCTG
XAC1265	ATCGTGCTTGGACGTTTCGATTGC	TTGCAGGTTGCTCATCTTGGACAC
XAC2654	CCGCATTTGCAGACATCGGTACAA	TTCGGTTTCCATCTGACCGAGGTT
XAC2853	TTACGACGTCAAGACGCCGATTCT	TTCGGTTTCCATCTGACCGAGGTT
XAC0416	ATTCTTTGAACACACAGCTCGGCG	AATCGCACTGTGGGTGAGCACTT
XAC0407	ACCCATGACAAGATTCAGGACGCT	ATTGAAAGGCAGCGCAAGGACTTC
XAC2786	AGGCAATCAACGCCTTGTTGGATG	TTCGGTTTCCATCTGACCGAGGTT
XAC0409	AGCTGTCGCAGACCTTGTCGAATA	TTGGGCAATTGCAGATAGAAGCCG
XAC0543	TGTCTGCGAAGGTCTTGGACAGTT	GGACAGTTTGCCGAAACCCTTGTT
XAC0435	ATCCAGCAGTTCATGCGCTACCAA	TCATCTGCGCCAGATACGACAACT
XAC3647	ATCTGTTGATGGACCGCATCGT	TTCGGTTTCCATCTGACCGAGGTT
XAC0501	AATTTCCTGACCAGCTACACCCGT	TAGTTTCGCCCGCTGACTTGATCT
XAC2787	AACGATTTCGGAAACCTGCGAAGC	TTCGGTTTCCATCTGACCGAGGTT
XAC0552	TCGACAGATCGTGCAGGACAATGA	CGCTTTCGCTTAAGCCTTCTTGGT
XAC3878	AATCTCGGCACGCTGAACTATGTG	TTCGGTTTCCATCTGACCGAGGTT
XAC1171	ACCCACCAAGATCTTTCGGCTGAT	TTCGGTTTCCATCTGACCGAGGTT
XAC0315	TAATTCTGGATGACCAGTGGCGGA	TTCGGTTTCCATCTGACCGAGGTT
Unique to RNA-seq
XAC0755	TGGCTGGTTGTCCCTGTTGT	TGCCATCGAACAACACATCGGAAC
XAC0239	TTCTTCGTCATCGCCATCATCGCT	TCAGAAGTCTTCGGGCCGC
XAC1061	TAAACTCTGGAGCGTCCGCATGAT	TTCGGTTTCCATCTGACCGAGGTT
XAC4085	TTTACGTTCGTGCTGGATGTGGC	TGCGCATTGGTGATCATGTAGCTG
XAC4149	ATCTGATCATCATGACCTCGCACG	TTCGGTTTCCATCTGACCGAGGTT
XAC0756	GCTCAGCAACCTTGTCGTTGGTTT	TAAATCCTGTGGCTGGCTGGAAGA
XAC2653	AAGTACTTCAAGGTCAGCGCCAGT	TTCGGTTTCCATCTGACCGAGGTT
XAC4132	ATGGCTGCAACCAGGCCTATTACT	TCAGAAGTCTTCGGGCCGC
XAC0392	TGCCAATGGATCCGGATAGACCTT	TCGGATACCAACGAGTCTCAAGCA
XAC0854	ATTTCGGCTTCGTGGAAGGCCTGTA	TTCGGTTTCCATCTGACCGAGGTT
XAC0708	GATTGCGCGATGCAGTGCTTGATA	TTCGGTTTCCATCTGACCGAGGTT
XAC4131	AACCAATCTGGACCTGCTGTATGC	CATCATCGAGGTATCGCGCAACAA
Unique to microarray
XAC0879	AGTATTGATGCAGGAAGCCGACCT	TTCGGTTTCCATCTGACCGAGGTT
XAC2947	AGATGAGTACCTGGAAGGCCGATT	CTCAGCACTGCGTGGAATTCGT
XAC4333	AAAGGTCGCGTCCATCACCATCAT	TAGGCAGCTTCCTTGGTCAGGAT
XAC1241	ATTCGACGACCAGAGCTACACCAT	TGTCGACGATGGCGTTCTGGATAA
XAC2370	TCTCTGGCGCCACTTTGTCGAATA	ACTCCAGGCCTTCAATGGCATAGT
XAC0601	GCGCACGTCAAGATCAATCCAACA	AGATCTTTGGATAGCTTGGCCGGA
XAC2876	TTCTCGGCGAATGGAAAGACGGTT	AACCACCTGATAGTTGACCGCACT
XAC0395	ACTGATCTTCCTGTCACGCTGCTT	TCAGCCAATGCGTTGATCCTTGTG
XAC0802	AACGGTAAATTGAGGGTGATGCCG	TAATGCACCAGCAGCACGTTGT
XAC0414	AACAATGTGCAGATGACCAACCCG	ACCAGCGAAACGATTCGAACAACG
XAC1124	TATCGGCAGAATTGCCGGAACGA	ATCCTCATCGACGAGTTGCCAGA
XAC0413	ATTGCAGGCGTGCATTGGAACACT	ATATCGATCGAACCACCCACACCG

## Sheet: Table S7
BACK TO README
Summary of bioinformatics analysis of statistically significant differentially expressed genes to be part of Type III Secretion System (T3SS) and Type II Secretion System (T2SS) along with occurance of PIP box
Genes discovered in this study to be regulated by HrpX
Genes that are known to be regulated by HrpX from the previous study
✔ Yes/present	✖ No/absent	$ Reported in previous studies	ψ Identified in this study
Unique to RNA-seq (42)
Locus Tag	Gene Symbol	Product	T3SS	T2SS	PIP box
XAC4213	XAC4213	hypothetical protein	✔	✔	✖
XAC0239	XAC0239	hypothetical protein	✖	✔	✖
XAC0334	sflA	NADH-dependent FMN reductase	✖	✖	✔ψ
XAC0335	XAC0335	hypothetical protein	✖	✖	✖
XAC0336	metE	5-methyltetrahydropteroyltriglutamate-- homocysteine methyltransferase	✔	✖	✖
XAC0392	XAC0392	hypothetical protein	✖	✖	✖
XAC0527	XAC0527	hypothetical protein	✖	✔	✖
XAC0599	XAC0599	hypothetical protein	✖	✔	✖
XAC0708	lacZ	truncated beta-galactosidase	✖	✖	✖
XAC0755	XAC0755	hypothetical protein	✖	✔	✖
XAC0756	kdpA	potassium-transporting ATPase subunit A	✖	✔	✖
XAC0854	XAC0854	hypothetical protein	✔	✖	✔ψ
XAC0996	rpoA	DNA-directed RNA polymerase subunit alpha	✖	✖	✖
XAC1061	XAC1061	hypothetical protein	✖	✖	✔ψ
XAC1163	XAC1163	hypothetical protein	✖	✖	✖
XAC1203	XAC1203	hypothetical protein	✔	✔	✖
XAC1251	rpsT	30S ribosomal protein S20	✖	✖	✖
XAC1261	cyoD	cytochrome O ubiquinol oxidase subunit IV	✖	✖	✔ψ
XAC1337	scoF	cold shock protein	✖	✖	✖
XAC1363	araJ	MFS transporter	✖	✖	✔ψ
XAC1439	tpmT	thiopurine S-methyltransferase	✖	✖	✖
XAC1629	XAC1629	hypothetical protein	✖	✖	✖
XAC1715	XAC1715	hypothetical protein	✖	✖	✖
XAC1816	XAC1816	hemagglutinin/hemolysin-related protein	✔	✖	✔ψ
XAC1819	tspO	tryptophan-rich sensory protein	✖	✖	✔ψ
XAC1943	XAC1943	hypothetical protein	✖	✔	✖
XAC1945	fliO	flagellar protein	✖	✔	✖
XAC2300	rpmJ	50S ribosomal protein L36	✖	✖	✖
XAC2653	S	phage-related tail protein	✖	✖	✖
XAC3026	XAC3026	transcriptional regulator	✖	✖	✖
XAC3275	XAC3275	hypothetical protein	✖	✔	✖
XAC3363	blaI	BlaI family transcriptional regulator	✖	✖	✔ψ
XAC3446	XAC3446	hypothetical protein	✖	✖	✔ψ
XAC3680	XAC3680	hypothetical protein	✖	✔	✖
XAC3890	putA	bifunctional proline dehydrogenase/pyrroline-5-carboxylate dehydrogenase	✖	✖	✖
XAC3985	yhhT	transport protein	✖	✖	✖
XAC4085	XAC4085	hypothetical protein	✖	✖	✔ψ
XAC4116	XAC4116	serine/threonine kinase	✖	✖	✖
XAC4131	XAC4131	hypothetical protein	✔	✖	✔ψ
XAC4132	appA	6-phytase	✖	✖	✔ψ
XAC4149	XAC4149	hypothetical protein	✖	✖	✔ψ
XACb0064	XACb0064	hypothetical protein	✔	✖	✖
Unique to Microarray (19)
Locus Tag	Gene Symbol	Product	T3SS	T2SS	PIP box
XAC4333	XAC4333	XopQ protein	✔	✖	✔$
XAC0601	XAC0601	XopV protein	✔	✖	✔$
XAC0401	hrcS	HrcS protein	✔	✖	✔$
XAC0411	hrpB5	type III secretion system protein HrpB	✖	✔	✔$
XAC0795	xcp	protease	✖	✔	✔$
XAC1241	XAC1241	hypothetical protein	✖	✔	✖
XAC2370	XAC2370	hypothetical protein	✖	✔	✔$
XAC0413	hrpB7	HrpB7 protein	✖	✔	✔$
XAC3377	XAC3377	hypothetical protein	✔	✖	✖
XAC3090	xopL	leucin rich protein	✖	✖	✔$
XAC0395	XAC0395	hypothetical protein	✖	✖	✖
XAC1124	XAC1124	hypothetical protein	✖	✖	✖
XAC0414	hrcT	HrcT protein	✖	✖	✔$
XAC0404	hpaP	HpaP protein	✖	✖	✔$
XAC0880	pcaQ	transcriptional regulator	✖	✖	✖
XAC2947	apbE	thiamine biosynthesis lipoprotein ApbE precursor	✖	✖	✖
XAC0802	XAC0802	sulfotransferase	✖	✖	✖
XAC0879	ligA	protocatechuate 4,5-dioxygenase subunit alpha	✖	✖	✔ψ
XAC2876	XAC2876	hypothetical protein	✖	✔	✖
Consensus (45)
Locus Tag	Gene Symbol	Product	T3SS	T2SS	PIP box
XAC0277	XAC0277	XopR protein	✔	✔	✔$
XAC0408	hrpB2	HrpB2 protein	✔	✔	✔$
XAC0286	avrXacE1	avirulence protein	✔	✔	✔$
XAC0543	XAC0543	XopX protein	✔	✖	✔$
XAC0754	XAC0754	XopI protein	✔	✖	✔$
XAC1208	XAC1208	XopP protein	✔	✖	✔$
XAC2786	XAC2786	XopN protein	✔	✖	✔$
XAC3230	XAC3230	XopAI protein	✔	✖	✔$
XAC2922	hrpW	HrpW protein	✔	✖	✔$
XAC0397	hrpE	HrpE protein	✔	✖	✖
XAC0416	hpa1	Hpa1 protein	✔	✖	✔$
XAC0435	virK	VirK protein	✖	✔	✔$
XAC0402	hrcR	type III secretion system protein	✖	✔	✔$
XAC0552	XAC0552	proteinase	✖	✔	✔$
XAC3647	pheA	P-protein	✖	✔	✔$
XAC0817	XAC0817	hypothetical protein	✖	✔	✖
XAC1266	hrpXct	HrpX protein	✖	✔	✖
XAC0394	hrpF	HrpF protein	✖	✔	✔$
XAC0409	hrcJ	HrcJ protein	✖	✔	✔$
XAC0661	peh-1	endopolygalacturonase	✖	✔	✔$
XAC3878	XAC3878	disulphide-isomerase	✖	✔	✖
XAC2853	XAC2853	cysteine protease	✖	✔	✔$
XAC0406	hrcU	type III secretion system protein HrcU	✖	✖	✔$
XAC0412	hrcN	type III secretion system ATPase	✖	✖	✔$
XAC0501	XAC0501	hypothetical protein	✖	✖	✔$
XAC3085	xopK	hypothetical protein	✖	✖	✔$
XAC1265	hrpG	HrpG protein	✖	✖	✖
XAC0398	hrpD6	HrpD6 protein	✖	✖	✔$
XAC0399	hrpD5	HrpD5 protein	✖	✖	✔$
XAC0410	hrpB4	HrpB4 protein	✖	✖	✔$
XAC0407	hrpB1	HrpB1 protein	✖	✖	✔$
XAC0405	hrcV	HrcV protein	✖	✖	✔$
XAC0403	hrcQ	HrcQ protein	✖	✖	✔$
XAC0396	hpaB	HpaB protein	✖	✖	✖
XAC0393	hpaF	HpaF protein	✖	✖	✔$
XACb0011	avrXacE3	avirulence protein	✖	✖	✖
XAC0878	pcaH	protocatechuate 3,4-dioxygenase beta chain	✖	✖	✔ψ
XAC0315	XAC0315	hypothetical protein	✖	✖	✔ψ
XAC2787	XAC2787	hypothetical protein	✖	✖	✔ψ
XAC3646	XAC3646	hypothetical protein	✖	✖	✔ψ
XAC2654	XAC2654	hypothetical protein	✖	✔	✖
XAC1172	XAC1172	hypothetical protein	✖	✔	✔ψ
XAC3444	btuB	TonB-dependent receptor	✖	✔	✖
XAC3445	XAC3445	transcriptional regulator	✔	✖	✔ψ
XAC1171	stkXac1	serine/threonine kinase	✔	✖	✔ψ

## Sheet: Table S8
BACK TO README
List of 90 transcriptional units from X. citri subsp. citri to which the 106 differentially regulated genes belong
Transcriptional units containing more than one gene in every unit.
Transcriptional units containing only single gene.
List of transcriptional Units
hrpB1B2-hrcJ-hrpB4B5-hrcN-hrpB7-hrcT
XAC2786-XAC2787
hrcUV-hpaP
hrcQRS-hpaA-hrpD5D6
pcaH-ligA
pheA-XAC3646
XAC0802-XAC0803
apbE-XAC2948
appA-XAC4133
oppABC-XAC0859-XAC0855-XAC0854-XAC0853
lacZ-XAC0709
ptc1-shlB-XAC4115-XAC4116-XAC4118-XAC4119-XAC4120
blaI-XAC3362
fliNO
kdpAB-XAC0755
ank2-XAC4083-XAC4085
cyoABCD
metE-XAC0335
XAC3378, XAC3377, XAC3376, XAC3375, XAC3374
XAC2853
hpa1
XAC4213
S
XAC0392
XAC0854
XAC0527
XAC3275
XAC1816
tspO
XAC3680
XAC1163
XAC0599
XAC1715
araJ
rpsT
hpaF
XAC3446
yhhT
XAC1943
XAC1629
XAC0239
XAC1061
XAC4149
scoF
XAC1203
XACb0064
sflA
rpoA
tpmT
rpmJ
putA
XAC4333
XAC1241
XAC0395
xcp
XAC2370
XAC0601
XAC1124
XAC3090
pcaQ
XAC2876
hrpE
XAC3085
hrpW
hrpF
XAC0552
XAC3878
hpaB
peh-1
XAC3230
avrXacE1
XAC0817
XAC1208
XAC0754
XAC0277
avrXacE3
XAC2654
stkXac1
XAC0315
XAC1172
hrpG
XAC3445
hrpXct
btuB
XAC0543
virK
XAC0501
hrpE
XAC3085
hrpW
